# Supplementary material for: Predicting the structure of large protein complexes using AlphaFold and Monte Carlo tree search
Source: Nat Commun. 2022 Oct 12;13:6028. doi: 10.1038/s41467-022-33729-4 (PMC9556563; doi:10.1038/s41467-022-33729-4)
Supplement: Supplementary file 3 — Source data [file 41467_2022_33729_MOESM3_ESM.xlsx]

## Sheet: Description
Sheet	Contents
AFM_DIMER_CLASHES	Clashes in AFM dimer subcomponents
AFM_TRIMER_CLASHES	Clashes in AFM trimer subcomponents
FD_DIMER_CLASHES	Clashes in FoldDock dimer subcomponents
FD_TRIMER_CLASHES	Clashes in FoldDock trimer subcomponents
AFM_GUIDED_DIMER_MMSCORES	TM-scores using native dimeric subcomponents with AFM
AFM_GUIDED_TRIMER_MMSCORES	TM-scores using native trimeric subcomponents with AFM
AFM_ALL_TRIMER_MMSCORES	TM-scores using all possible trimeric subcomponents with AFM
FD_GUIDED_DIMER_MMSCORES	TM-scores using native dimeric subcomponents with FoldDock
FD_GUIDED_TRIMER_MMSCORES	TM-scores using native trimeric subcomponents with FoldDock
FD_ALL_TRIMER_MMSCORES	TM-scores using all possible trimeric subcomponents with FoldDock
HADDOCK_MMSCORES	TM-scores using native protein chains
MODELLED_COMPLEXES	PDB ids for all modelled complexes with 10-30 chains and their symmetries
META	Meta information (species etc.) from complexes with 10-30 chains
FD_GUIDED_TRIMER_NEFFS	Number of effective sequences from the native trimer MSAs from FoldDock
AFM_2_9_MMSCORES	TM-scores using AFM end-to-end on complexes with 2-9 chains
FD_ALL_TRIMER_MMSCORES_4_9	TM-scores using MCTS with all possible trimeric subcomponents on complexes with 4-9 chains
FD_GUIDED_TRIMER_CS	Interface contacts, plDDT, number of interactions for FoldDock using native trimeric subcomponents
FD_ALL_TRIMER_CS	Interface contacts, plDDT, number of interactions for FoldDock using all possible trimeric subcomponents
FD_GUIDED_TRIMER_SUBCOMPONENT_MMSCORES	TM-scores of the unique native trieric subcomponents predicted with FoldDock
AFM_MCTS_RUNTIMES	Runtimes for AFM MCTS assembly

## Sheet: AFM_DIMER_CLASHES
Model_name	Clash	PDB
6RDB_1-3	TRUE	6RDB
6RDB_6-7	FALSE	6RDB
6RDB_1-1	FALSE	6RDB
6RDB_3-4	FALSE	6RDB
6RDB_3-5	FALSE	6RDB
6RDB_5-6	FALSE	6RDB
6RDB_2-6	FALSE	6RDB
6RDB_4-5	FALSE	6RDB
6RDB_1-4	FALSE	6RDB
6RDB_1-5	FALSE	6RDB
6RDB_5-7	FALSE	6RDB
2NV2_1-1	FALSE	2NV2
2NV2_1-2	FALSE	2NV2
6NHT_1-1	FALSE	6NHT
6NHT_2-2	FALSE	6NHT
6NHT_1-2	FALSE	6NHT
4C2M_5-13	FALSE	4C2M
4C2M_1-14	FALSE	4C2M
4C2M_2-3	FALSE	4C2M
4C2M_10-14	FALSE	4C2M
4C2M_5-8	TRUE	4C2M
4C2M_5-14	FALSE	4C2M
4C2M_6-14	TRUE	4C2M
4C2M_4-14	TRUE	4C2M
4C2M_2-14	FALSE	4C2M
4C2M_1-5	FALSE	4C2M
4C2M_3-6	FALSE	4C2M
4C2M_2-10	FALSE	4C2M
4C2M_5-6	FALSE	4C2M
4C2M_4-5	FALSE	4C2M
4C2M_1-6	FALSE	4C2M
4C2M_5-10	FALSE	4C2M
4C2M_5-5	FALSE	4C2M
4C2M_6-13	FALSE	4C2M
4C2M_5-9	FALSE	4C2M
4C2M_3-14	FALSE	4C2M
5N5E_1-1	FALSE	5N5E
6YBQ_1-2	FALSE	6YBQ
6YBQ_1-1	FALSE	6YBQ
1TR0_1-1	FALSE	1TR0
1RVV_1-1	FALSE	1RVV
1DPS_1-1	FALSE	1DPS
5T11_1-1	FALSE	5T11
4K2J_1-1	FALSE	4K2J
2V18_1-1	FALSE	2V18
6UIW_1-1	FALSE	6UIW
3KIF_1-1	FALSE	3KIF
1X0R_1-1	FALSE	1X0R
3MQ7_1-1	FALSE	3MQ7
1IJG_1-1	TRUE	1IJG
6RO0_3-4	FALSE	6RO0
6RO0_2-4	TRUE	6RO0
6RO0_1-3	TRUE	6RO0
6RO0_1-4	TRUE	6RO0
6RO0_1-5	FALSE	6RO0
6RO0_4-5	TRUE	6RO0
6RO0_2-5	FALSE	6RO0
1TYF_1-1	FALSE	1TYF
1RBL_1-1	FALSE	1RBL
1RBL_1-2	TRUE	1RBL
5TRM_1-1	FALSE	5TRM
6LNI_1-1	FALSE	6LNI
2V5H_2-2	FALSE	2V5H
2V5H_1-2	FALSE	2V5H
2V5H_1-1	FALSE	2V5H
3TXQ_1-1	TRUE	3TXQ
2QJG_1-1	FALSE	2QJG
3ZQM_1-1	FALSE	3ZQM
6RD7_1-7	TRUE	6RD7
6RD7_2-5	FALSE	6RD7
6RD7_2-9	FALSE	6RD7
6RD7_6-9	TRUE	6RD7
6RD7_5-7	TRUE	6RD7
6RD7_1-4	TRUE	6RD7
6RD7_1-6	TRUE	6RD7
6RD7_4-6	FALSE	6RD7
6RD7_8-8	TRUE	6RD7
6RD7_1-5	TRUE	6RD7
6RD7_1-2	FALSE	6RD7
6RD7_2-6	FALSE	6RD7
6RD7_3-9	FALSE	6RD7
6RD7_4-5	TRUE	6RD7
6RD7_2-3	FALSE	6RD7
6RD7_8-9	FALSE	6RD7
6RD7_7-9	FALSE	6RD7
6RD7_4-9	TRUE	6RD7
6RD7_5-6	FALSE	6RD7
6RD7_5-9	FALSE	6RD7
6RD7_2-4	TRUE	6RD7
7JZ2_2-4	FALSE	7JZ2
7JZ2_2-3	FALSE	7JZ2
7JZ2_3-4	FALSE	7JZ2
7JZ2_1-2	FALSE	7JZ2
7JZ2_4-4	TRUE	7JZ2
3BJQ_1-1	TRUE	3BJQ
6OFG_1-1	FALSE	6OFG
5BSE_1-1	FALSE	5BSE
1VDM_1-1	FALSE	1VDM
6SSI_1-2	TRUE	6SSI
6SSI_1-1	FALSE	6SSI
2V7Q_1-2	FALSE	2V7Q
2V7Q_1-3	FALSE	2V7Q
2V7Q_4-5	TRUE	2V7Q
2V7Q_3-5	FALSE	2V7Q
2V7Q_3-4	FALSE	2V7Q
2V7Q_3-6	TRUE	2V7Q
2V7Q_2-3	FALSE	2V7Q
2V7Q_1-6	FALSE	2V7Q
2V7Q_2-6	FALSE	2V7Q
1X0P_1-1	FALSE	1X0P
2BX9_1-1	TRUE	2BX9
2WCV_1-1	FALSE	2WCV
4RAP_1-1	FALSE	4RAP
1S3Q_1-1	FALSE	1S3Q
1DW9_1-1	FALSE	1DW9
6J0B_1-1	FALSE	6J0B
6J0B_1-2	FALSE	6J0B
6J0B_2-2	TRUE	6J0B
3BFJ_1-1	TRUE	3BFJ
1Q95_2-2	FALSE	1Q95
1Q95_1-1	FALSE	1Q95
1Q95_1-2	FALSE	1Q95
1HKX_1-1	FALSE	1HKX
3ZIA_1-2	FALSE	3ZIA
3ZIA_4-5	TRUE	3ZIA
3ZIA_2-3	FALSE	3ZIA
3ZIA_1-3	FALSE	3ZIA
3ZIA_3-4	FALSE	3ZIA
3ZIA_1-1	FALSE	3ZIA
3ZIA_3-5	FALSE	3ZIA
4IC1_1-1	FALSE	4IC1
2WYR_1-1	TRUE	2WYR
3A2C_1-1	TRUE	3A2C
3HHW_1-1	FALSE	3HHW
3HHW_1-2	FALSE	3HHW
3HHW_2-2	FALSE	3HHW
5JQL_1-1	FALSE	5JQL
5JQL_1-2	FALSE	5JQL
1L6W_1-1	FALSE	1L6W
3R90_1-1	TRUE	3R90
1G0U_5-13	TRUE	1G0U
1G0U_6-13	TRUE	1G0U
1G0U_3-4	FALSE	1G0U
1G0U_9-10	TRUE	1G0U
1G0U_4-13	FALSE	1G0U
1G0U_5-6	TRUE	1G0U
1G0U_6-11	FALSE	1G0U
1G0U_4-14	FALSE	1G0U
1G0U_1-13	FALSE	1G0U
1G0U_2-2	FALSE	1G0U
1G0U_12-13	FALSE	1G0U
1G0U_1-7	FALSE	1G0U
1G0U_2-8	FALSE	1G0U
1G0U_2-14	FALSE	1G0U
1G0U_6-6	FALSE	1G0U
1G0U_2-3	FALSE	1G0U
1G0U_4-5	FALSE	1G0U
1G0U_7-8	FALSE	1G0U
1G0U_8-9	TRUE	1G0U
1G0U_5-10	TRUE	1G0U
1G0U_10-11	FALSE	1G0U
1G0U_13-14	FALSE	1G0U
1G0U_1-12	FALSE	1G0U
1G0U_4-9	FALSE	1G0U
1G0U_6-12	FALSE	1G0U
1G0U_1-14	TRUE	1G0U
1G0U_11-12	TRUE	1G0U
1G0U_3-14	FALSE	1G0U
1F1H_1-1	FALSE	1F1H
6KWY_1-7	FALSE	6KWY
6KWY_1-2	FALSE	6KWY
6KWY_5-6	TRUE	6KWY
6KWY_3-10	FALSE	6KWY
6KWY_2-10	FALSE	6KWY
6KWY_8-14	FALSE	6KWY
6KWY_2-9	FALSE	6KWY
6KWY_10-10	FALSE	6KWY
6KWY_5-15	TRUE	6KWY
6KWY_8-12	FALSE	6KWY
6KWY_3-15	TRUE	6KWY
6KWY_12-13	FALSE	6KWY
6KWY_4-15	TRUE	6KWY
6KWY_6-7	FALSE	6KWY
6KWY_11-12	FALSE	6KWY
6KWY_4-5	FALSE	6KWY
6KWY_3-4	FALSE	6KWY
6KWY_7-8	FALSE	6KWY
6KWY_6-14	FALSE	6KWY
6KWY_5-13	TRUE	6KWY
6KWY_2-15	FALSE	6KWY
6KWY_9-12	FALSE	6KWY
6KWY_1-15	FALSE	6KWY
6KWY_3-11	FALSE	6KWY
6KWY_2-3	FALSE	6KWY
6KWY_8-9	FALSE	6KWY
6KWY_9-10	FALSE	6KWY
6KWY_10-11	FALSE	6KWY
6KWY_7-15	TRUE	6KWY
6KWY_9-11	FALSE	6KWY
6KWY_4-12	FALSE	6KWY
6KWY_13-14	FALSE	6KWY
6KWY_14-14	FALSE	6KWY
6KWY_8-13	FALSE	6KWY
6KWY_6-15	FALSE	6KWY
6LQH_1-1	TRUE	6LQH
6LQH_1-2	TRUE	6LQH
6LQH_2-2	TRUE	6LQH
2GRE_1-1	FALSE	2GRE
6E7D_1-1	FALSE	6E7D
6E7D_1-2	FALSE	6E7D
6W6M_1-1	TRUE	6W6M
2P1B_1-1	FALSE	2P1B
6RKE_1-2	FALSE	6RKE
6RKE_2-2	FALSE	6RKE
6RKE_1-1	FALSE	6RKE
5JYX_1-1	TRUE	5JYX
1D0I_1-1	FALSE	1D0I
1GH0_1-2	FALSE	1GH0
1GH0_1-1	TRUE	1GH0
5CW7_1-2	FALSE	5CW7
5CW7_2-2	FALSE	5CW7
5NFR_1-1	FALSE	5NFR
6QSU_2-2	FALSE	6QSU
6QSU_1-2	FALSE	6QSU
2OBX_1-1	FALSE	2OBX
1IWA_2-2	TRUE	1IWA
1IWA_1-1	TRUE	1IWA
1IWA_1-2	FALSE	1IWA
6M3X_1-1	FALSE	6M3X
7JQZ_1-1	FALSE	7JQZ
6ZEE_1-1	FALSE	6ZEE
6ZEE_2-2	FALSE	6ZEE
6ZEE_1-2	FALSE	6ZEE
5F2Q_1-1	TRUE	5F2Q
6UWR_1-1	FALSE	6UWR
1PCQ_2-2	FALSE	1PCQ
1PCQ_1-1	FALSE	1PCQ
1PCQ_1-2	FALSE	1PCQ
2VYR_2-2	FALSE	2VYR
2VYR_1-1	TRUE	2VYR
2VYR_1-2	FALSE	2VYR
7C4J_6-7	TRUE	7C4J
7C4J_4-6	TRUE	7C4J
7C4J_4-9	TRUE	7C4J
7C4J_8-10	FALSE	7C4J
7C4J_2-8	FALSE	7C4J
7C4J_1-4	TRUE	7C4J
7C4J_4-7	TRUE	7C4J
7C4J_6-8	FALSE	7C4J
7C4J_4-8	TRUE	7C4J
7C4J_3-8	FALSE	7C4J
7C4J_5-9	TRUE	7C4J
7C4J_1-5	TRUE	7C4J
7C4J_2-3	FALSE	7C4J
7C4J_5-8	FALSE	7C4J
7C4J_9-10	TRUE	7C4J
7C4J_8-9	TRUE	7C4J
7C4J_4-4	FALSE	7C4J
7C4J_4-5	FALSE	7C4J
7C4J_7-9	TRUE	7C4J
7C4J_5-10	FALSE	7C4J
7C4J_1-9	TRUE	7C4J
7C4J_6-10	FALSE	7C4J
7C4J_7-8	TRUE	7C4J
7C4J_7-10	FALSE	7C4J
7C4J_4-10	FALSE	7C4J
3FP9_1-1	FALSE	3FP9
3DTD_1-1	FALSE	3DTD
3OOQ_1-1	FALSE	3OOQ
3ONR_1-1	FALSE	3ONR
5AA5_1-1	FALSE	5AA5
5AA5_1-2	FALSE	5AA5
2YMD_1-1	FALSE	2YMD
6G94_1-3	TRUE	6G94
6G94_1-2	FALSE	6G94
6G94_3-3	TRUE	6G94
6G94_1-1	TRUE	6G94
6PYT_1-2	FALSE	6PYT
6PYT_1-1	TRUE	6PYT
6PYT_2-2	FALSE	6PYT
1NGK_1-1	FALSE	1NGK
6QLV_1-1	FALSE	6QLV
2DD4_2-3	FALSE	2DD4
2DD4_1-3	FALSE	2DD4
2DD4_1-2	FALSE	2DD4
2DD4_2-2	FALSE	2DD4
4RSU_1-1	TRUE	4RSU
4RSU_1-2	FALSE	4RSU
4RSU_2-2	FALSE	4RSU
3M1A_1-1	FALSE	3M1A
2EWC_1-1	FALSE	2EWC
1BHC_1-1	FALSE	1BHC
1G63_1-1	FALSE	1G63
6OSJ_1-1	FALSE	6OSJ
1X9F_3-4	FALSE	1X9F
1X9F_1-2	FALSE	1X9F
1X9F_1-3	FALSE	1X9F
1X9F_1-4	FALSE	1X9F
1X9F_4-4	FALSE	1X9F
1X9F_2-3	FALSE	1X9F
3M0W_1-1	FALSE	3M0W
1KB9_7-10	TRUE	1KB9
1KB9_1-4	FALSE	1KB9
1KB9_5-6	FALSE	1KB9
1KB9_6-9	TRUE	1KB9
1KB9_1-10	TRUE	1KB9
1KB9_3-7	TRUE	1KB9
1KB9_2-3	FALSE	1KB9
1KB9_5-9	FALSE	1KB9
1KB9_6-8	FALSE	1KB9
1KB9_5-10	FALSE	1KB9
1KB9_9-10	TRUE	1KB9
1KB9_7-11	TRUE	1KB9
1KB9_2-7	TRUE	1KB9
1KB9_6-11	FALSE	1KB9
1KB9_6-7	TRUE	1KB9
1KB9_1-7	FALSE	1KB9
1KB9_1-11	FALSE	1KB9
1KB9_5-7	FALSE	1KB9
1KB9_6-10	TRUE	1KB9
3K6C_1-1	FALSE	3K6C
6MST_1-1	FALSE	6MST
1QAW_1-1	FALSE	1QAW
5OVS_1-1	FALSE	5OVS
1JYM_1-1	TRUE	1JYM
5XPB_1-1	FALSE	5XPB
6ESQ_1-1	FALSE	6ESQ
6ESQ_2-3	FALSE	6ESQ
6ESQ_3-3	FALSE	6ESQ
6ESQ_1-2	FALSE	6ESQ
2E6G_1-1	FALSE	2E6G
6SDZ_1-1	FALSE	6SDZ
2FKD_1-1	FALSE	2FKD
6Z16_5-7	FALSE	6Z16
6Z16_3-4	FALSE	6Z16
6Z16_2-4	FALSE	6Z16
6Z16_6-7	FALSE	6Z16
6Z16_1-6	FALSE	6Z16
6Z16_2-5	FALSE	6Z16
6Z16_2-6	FALSE	6Z16
6Z16_1-2	FALSE	6Z16
6Z16_1-4	FALSE	6Z16
6Z16_2-7	TRUE	6Z16
6Z16_1-3	FALSE	6Z16
1KP8_1-1	FALSE	1KP8
4EJ0_1-1	FALSE	4EJ0
6MRT_1-1	FALSE	6MRT
1H2I_1-1	FALSE	1H2I
1A8R_1-1	FALSE	1A8R
6ZKB_4-19	FALSE	6ZKB
6ZKB_26-28	FALSE	6ZKB
6ZKB_12-13	FALSE	6ZKB
6ZKB_3-24	FALSE	6ZKB
6ZKB_5-13	TRUE	6ZKB
6ZKB_3-22	TRUE	6ZKB
6ZKB_10-12	TRUE	6ZKB
6ZKB_14-23	FALSE	6ZKB
6ZKB_10-29	TRUE	6ZKB
6ZKB_8-20	FALSE	6ZKB
6ZKB_5-12	FALSE	6ZKB
6ZKB_6-28	FALSE	6ZKB
6ZKB_19-22	TRUE	6ZKB
6ZKB_20-21	FALSE	6ZKB
6ZKB_12-27	FALSE	6ZKB
6ZKB_5-11	TRUE	6ZKB
6ZKB_11-23	TRUE	6ZKB
6ZKB_12-23	FALSE	6ZKB
6ZKB_19-21	TRUE	6ZKB
6ZKB_11-26	FALSE	6ZKB
6ZKB_18-20	FALSE	6ZKB
6ZKB_3-21	TRUE	6ZKB
6ZKB_26-29	FALSE	6ZKB
6ZKB_15-26	FALSE	6ZKB
6ZKB_9-10	TRUE	6ZKB
6ZKB_6-16	TRUE	6ZKB
6ZKB_24-25	FALSE	6ZKB
6ZKB_23-24	FALSE	6ZKB
6ZKB_17-23	FALSE	6ZKB
6ZKB_23-29	FALSE	6ZKB
6ZKB_11-27	FALSE	6ZKB
6ZKB_4-20	TRUE	6ZKB
6ZKB_12-24	TRUE	6ZKB
6ZKB_8-18	FALSE	6ZKB
6ZKB_3-8	TRUE	6ZKB
6ZKB_1-2	FALSE	6ZKB
6ZKB_9-29	FALSE	6ZKB
6ZKB_23-26	FALSE	6ZKB
6ZKB_21-22	TRUE	6ZKB
6ZKB_2-6	TRUE	6ZKB
6ZKB_1-15	FALSE	6ZKB
6ZKB_9-27	FALSE	6ZKB
6ZKB_1-22	FALSE	6ZKB
6ZKB_2-24	FALSE	6ZKB
6ZKB_7-23	FALSE	6ZKB
6ZKB_9-26	FALSE	6ZKB
6ZKB_18-21	FALSE	6ZKB
6ZKB_15-23	FALSE	6ZKB
6ZKB_9-12	FALSE	6ZKB
6ZKB_15-29	TRUE	6ZKB
6ZKB_8-28	TRUE	6ZKB
6ZKB_3-26	TRUE	6ZKB
6ZKB_2-15	FALSE	6ZKB
6ZKB_1-24	FALSE	6ZKB
6ZKB_6-29	FALSE	6ZKB
6ZKB_1-12	FALSE	6ZKB
6ZKB_12-22	FALSE	6ZKB
6ZKB_12-25	FALSE	6ZKB
6ZKB_4-8	FALSE	6ZKB
6ZKB_2-16	TRUE	6ZKB
6ZKB_19-20	TRUE	6ZKB
6ZKB_7-29	FALSE	6ZKB
6ZKB_18-28	FALSE	6ZKB
6ZKB_3-28	TRUE	6ZKB
6ZKB_7-12	TRUE	6ZKB
6ZKB_12-14	TRUE	6ZKB
6ZKB_10-14	FALSE	6ZKB
6ZKB_17-29	FALSE	6ZKB
6ZKB_22-24	FALSE	6ZKB
6ZKB_4-28	TRUE	6ZKB
6ZKB_6-24	FALSE	6ZKB
6ZKB_11-12	FALSE	6ZKB
6ZKB_6-26	TRUE	6ZKB
6ZKB_12-29	FALSE	6ZKB
6ZKB_10-13	FALSE	6ZKB
6ZKB_7-14	TRUE	6ZKB
6ZKB_8-21	TRUE	6ZKB
6ZKB_9-11	FALSE	6ZKB
6ZKB_21-24	TRUE	6ZKB
6ZKB_1-23	FALSE	6ZKB
6ZKB_7-11	TRUE	6ZKB
6ZKB_5-27	FALSE	6ZKB
6ZKB_17-26	TRUE	6ZKB
6SQR_1-3	TRUE	6SQR
6SQR_2-2	FALSE	6SQR
6SQR_1-1	FALSE	6SQR
6SQR_1-2	FALSE	6SQR
6SQR_2-3	FALSE	6SQR
1MFR_1-1	FALSE	1MFR
2VYC_1-1	FALSE	2VYC
6ZK9_12-17	TRUE	6ZK9
6ZK9_3-4	FALSE	6ZK9
6ZK9_1-13	TRUE	6ZK9
6ZK9_8-14	FALSE	6ZK9
6ZK9_4-18	FALSE	6ZK9
6ZK9_2-3	FALSE	6ZK9
6ZK9_8-16	TRUE	6ZK9
6ZK9_13-16	FALSE	6ZK9
6ZK9_9-16	FALSE	6ZK9
6ZK9_13-18	TRUE	6ZK9
6ZK9_3-7	TRUE	6ZK9
6ZK9_2-13	FALSE	6ZK9
6ZK9_8-9	TRUE	6ZK9
6ZK9_9-18	FALSE	6ZK9
6ZK9_16-18	TRUE	6ZK9
6ZK9_4-7	TRUE	6ZK9
6ZK9_1-8	FALSE	6ZK9
6ZK9_13-14	FALSE	6ZK9
6ZK9_9-13	FALSE	6ZK9
6ZK9_6-14	FALSE	6ZK9
6ZK9_4-15	FALSE	6ZK9
6ZK9_1-6	FALSE	6ZK9
6ZK9_11-16	TRUE	6ZK9
6ZK9_3-13	FALSE	6ZK9
6ZK9_14-18	FALSE	6ZK9
6ZK9_8-13	FALSE	6ZK9
6ZK9_8-11	FALSE	6ZK9
6ZK9_7-13	FALSE	6ZK9
6ZK9_1-15	FALSE	6ZK9
6ZK9_3-17	FALSE	6ZK9
6ZK9_1-14	FALSE	6ZK9
6ZK9_14-15	FALSE	6ZK9
6ZK9_1-4	FALSE	6ZK9
6ZK9_5-13	FALSE	6ZK9
6ZK9_2-8	FALSE	6ZK9
6ZK9_7-10	FALSE	6ZK9
6ZK9_2-12	FALSE	6ZK9
6ZK9_12-13	FALSE	6ZK9
6ZK9_2-17	FALSE	6ZK9
6ZK9_11-14	FALSE	6ZK9
6ZK9_14-16	FALSE	6ZK9
6ZK9_1-3	FALSE	6ZK9
6ZK9_15-16	FALSE	6ZK9
6ZK9_6-8	TRUE	6ZK9
6ZK9_1-7	TRUE	6ZK9
1L0L_2-3	TRUE	1L0L
1L0L_6-7	FALSE	1L0L
1L0L_7-9	FALSE	1L0L
1L0L_8-9	TRUE	1L0L
1L0L_5-9	FALSE	1L0L
1L0L_6-9	TRUE	1L0L
1L0L_5-8	FALSE	1L0L
1L0L_5-6	TRUE	1L0L
1L0L_6-8	TRUE	1L0L
1L0L_1-4	FALSE	1L0L
1L0L_1-9	TRUE	1L0L
1L0L_5-7	FALSE	1L0L
1L0L_6-10	FALSE	1L0L
1L0L_1-2	FALSE	1L0L
1L0L_4-11	TRUE	1L0L
1L0L_1-7	FALSE	1L0L
1L0L_2-7	FALSE	1L0L
1L0L_2-6	FALSE	1L0L
1L0L_1-11	TRUE	1L0L
1L0L_1-3	TRUE	1L0L
2A3W_1-1	FALSE	2A3W
2D3A_1-1	FALSE	2D3A
1NLX_1-1	FALSE	1NLX
7AJP_1-1	FALSE	7AJP
1BCF_1-1	FALSE	1BCF
3ZK1_1-1	FALSE	3ZK1
4BHU_1-1	FALSE	4BHU
4BHU_1-2	TRUE	4BHU
5ODC_4-5	FALSE	5ODC
5ODC_1-4	FALSE	5ODC
5ODC_1-3	FALSE	5ODC
5ODC_1-1	FALSE	5ODC
5ODC_1-5	FALSE	5ODC
5ODC_2-3	FALSE	5ODC
5ODC_5-6	TRUE	5ODC
1KYO_2-12	FALSE	1KYO
1KYO_1-2	FALSE	1KYO
1KYO_4-8	TRUE	1KYO
1KYO_6-11	TRUE	1KYO
1KYO_4-7	TRUE	1KYO
1KYO_4-9	FALSE	1KYO
1KYO_11-11	FALSE	1KYO
1KYO_3-12	FALSE	1KYO
1KYO_6-12	TRUE	1KYO
1KYO_1-6	TRUE	1KYO
1KYO_1-4	TRUE	1KYO
1KYO_3-3	FALSE	1KYO
1KYO_3-6	FALSE	1KYO
1KYO_3-4	FALSE	1KYO
1KYO_2-2	FALSE	1KYO
1KYO_7-11	FALSE	1KYO
1KYO_11-12	FALSE	1KYO
1KYO_8-9	FALSE	1KYO
1KYO_4-6	TRUE	1KYO
1KYO_4-11	TRUE	1KYO
1KYO_1-7	FALSE	1KYO
1KYO_5-11	FALSE	1KYO
1KYO_3-11	FALSE	1KYO
1KYO_10-11	FALSE	1KYO
5K2M_1-1	FALSE	5K2M
5K2M_1-2	FALSE	5K2M
3VG8_1-1	FALSE	3VG8
1I50_3-8	FALSE	1I50
1I50_1-7	TRUE	1I50
1I50_1-4	FALSE	1I50
1I50_1-3	TRUE	1I50
1I50_2-4	FALSE	1I50
1I50_3-4	TRUE	1I50
1I50_1-8	TRUE	1I50
1I50_1-10	TRUE	1I50
1I50_4-10	FALSE	1I50
1I50_1-5	FALSE	1I50
1I50_1-6	FALSE	1I50
1I50_3-10	FALSE	1I50
1I50_2-3	FALSE	1I50
1M3U_1-1	FALSE	1M3U
6OVH_1-1	FALSE	6OVH
1Z6O_2-2	TRUE	1Z6O
1Z6O_1-1	TRUE	1Z6O
1Z6O_1-2	FALSE	1Z6O
1Q5Q_1-1	TRUE	1Q5Q
1Q5Q_1-2	FALSE	1Q5Q
6N3P_1-2	FALSE	6N3P
6N3P_1-1	TRUE	6N3P
6S5L_1-1	FALSE	6S5L
1N8J_1-1	FALSE	1N8J
7JKC_1-1	FALSE	7JKC
1YKK_2-2	FALSE	1YKK
1YKK_1-2	FALSE	1YKK
4RDQ_1-2	FALSE	4RDQ
4RDQ_1-1	FALSE	4RDQ
4RDQ_2-3	TRUE	4RDQ
3JVO_1-1	TRUE	3JVO
4F4S_1-1	FALSE	4F4S
7NRQ_1-1	TRUE	7NRQ
4JPN_1-1	TRUE	4JPN
6WBN_1-1	TRUE	6WBN
6Z1F_2-3	TRUE	6Z1F
6Z1F_2-2	FALSE	6Z1F
6Z1F_1-1	TRUE	6Z1F
6Z1F_1-2	FALSE	6Z1F
6Z1F_1-3	FALSE	6Z1F
3U6X_1-1	FALSE	3U6X
3U6X_2-2	FALSE	3U6X
3U6X_1-2	FALSE	3U6X
1VF7_1-1	FALSE	1VF7
3OJ5_1-1	FALSE	3OJ5
1TH7_1-1	FALSE	1TH7
3ZNU_1-1	FALSE	3ZNU
6FWH_1-1	FALSE	6FWH
2X2V_1-1	FALSE	2X2V
7CGE_2-3	FALSE	7CGE
7CGE_4-4	TRUE	7CGE
7CGE_2-2	TRUE	7CGE
7CGE_1-1	FALSE	7CGE
7CGE_1-2	FALSE	7CGE
7CGE_1-4	FALSE	7CGE
5UK3_1-1	FALSE	5UK3
2BL2_1-1	FALSE	2BL2
6JCV_1-1	FALSE	6JCV
6GRJ_1-1	FALSE	6GRJ
2G9T_1-1	FALSE	2G9T
1M5Q_1-1	FALSE	1M5Q
1AVO_1-1	FALSE	1AVO
1AVO_1-2	FALSE	1AVO
1AVO_2-2	FALSE	1AVO
1IRU_5-6	FALSE	1IRU
1IRU_2-3	FALSE	1IRU
1IRU_4-5	TRUE	1IRU
1IRU_1-9	FALSE	1IRU
1IRU_3-4	FALSE	1IRU
1IRU_5-13	FALSE	1IRU
1IRU_13-14	FALSE	1IRU
1IRU_9-13	FALSE	1IRU
1IRU_12-13	FALSE	1IRU
1IRU_8-14	FALSE	1IRU
1IRU_1-2	FALSE	1IRU
1IRU_6-7	FALSE	1IRU
1IRU_9-10	FALSE	1IRU
1IRU_9-14	FALSE	1IRU
1IRU_3-11	FALSE	1IRU
1IRU_4-11	FALSE	1IRU
1IRU_11-12	FALSE	1IRU
1IRU_10-13	FALSE	1IRU
1IRU_8-9	TRUE	1IRU
1IRU_10-11	FALSE	1IRU
1IRU_10-12	FALSE	1IRU
1IRU_11-11	TRUE	1IRU
1IRU_1-7	FALSE	1IRU
1IRU_6-14	FALSE	1IRU
1IRU_8-8	TRUE	1IRU
7JJP_1-1	TRUE	7JJP
2DJW_1-1	TRUE	2DJW
6KRB_1-1	TRUE	6KRB
5B04_1-1	FALSE	5B04
5B04_2-5	FALSE	5B04
5B04_1-2	FALSE	5B04
5B04_3-4	FALSE	5B04
5B04_2-4	FALSE	5B04
5B04_1-4	FALSE	5B04
5B04_3-5	FALSE	5B04
3TOS_1-1	FALSE	3TOS
5J09_1-1	TRUE	5J09
3LAY_1-1	FALSE	3LAY
1IS7_2-2	FALSE	1IS7
1IS7_1-2	FALSE	1IS7
1IS7_1-1	FALSE	1IS7
6X04_2-2	FALSE	6X04
6X04_1-2	FALSE	6X04
5LK5_1-1	TRUE	5LK5
3N99_1-1	FALSE	3N99
2C41_1-1	FALSE	2C41

## Sheet: AFM_TRIMER_CLASHES
Model_name	Clash	PDB
2NV2_1-1-1	TRUE	2NV2
2NV2_2-2-2	TRUE	2NV2
2NV2_1-1-2	TRUE	2NV2
6NHT_1-2-2	TRUE	6NHT
6NHT_2-2-2	FALSE	6NHT
6NHT_1-1-1	TRUE	6NHT
6NHT_1-1-2	TRUE	6NHT
5N5E_1-1-1	TRUE	5N5E
6YBQ_2-2-2	TRUE	6YBQ
6YBQ_1-1-2	FALSE	6YBQ
6YBQ_1-1-1	TRUE	6YBQ
1TR0_1-1-1	TRUE	1TR0
1RVV_1-1-1	FALSE	1RVV
1DPS_1-1-1	TRUE	1DPS
5T11_1-1-1	TRUE	5T11
4K2J_1-1-1	TRUE	4K2J
2V18_1-1-1	FALSE	2V18
6UIW_1-1-1	TRUE	6UIW
3KIF_1-1-1	FALSE	3KIF
1X0R_1-1-1	TRUE	1X0R
3MQ7_1-1-1	TRUE	3MQ7
1IJG_1-1-1	TRUE	1IJG
6RO0_1-2-5	TRUE	6RO0
6RO0_2-5-5	TRUE	6RO0
6RO0_1-3-3	TRUE	6RO0
6RO0_1-3-4	TRUE	6RO0
6RO0_1-1-5	TRUE	6RO0
6RO0_1-1-3	TRUE	6RO0
6RO0_3-4-5	TRUE	6RO0
6RO0_3-4-4	TRUE	6RO0
6RO0_1-1-4	TRUE	6RO0
6RO0_4-4-5	TRUE	6RO0
6RO0_1-4-4	TRUE	6RO0
6RO0_2-4-4	TRUE	6RO0
6RO0_2-2-5	TRUE	6RO0
6RO0_2-4-5	TRUE	6RO0
6RO0_1-2-4	TRUE	6RO0
6RO0_4-5-5	TRUE	6RO0
6RO0_2-3-4	TRUE	6RO0
6RO0_2-2-4	TRUE	6RO0
6RO0_1-3-5	TRUE	6RO0
6RO0_3-3-4	TRUE	6RO0
6RO0_1-5-5	TRUE	6RO0
6RO0_1-4-5	TRUE	6RO0
1TYF_1-1-1	TRUE	1TYF
1RBL_1-2-2	TRUE	1RBL
1RBL_1-1-2	TRUE	1RBL
1RBL_1-1-1	TRUE	1RBL
5TRM_1-1-1	TRUE	5TRM
6LNI_1-1-1	TRUE	6LNI
2V5H_1-2-2	TRUE	2V5H
2V5H_1-1-2	TRUE	2V5H
2V5H_1-1-1	TRUE	2V5H
2V5H_2-2-2	FALSE	2V5H
3TXQ_1-1-1	FALSE	3TXQ
2QJG_1-1-1	TRUE	2QJG
3ZQM_1-1-1	FALSE	3ZQM
6RD7_1-4-4	TRUE	6RD7
6RD7_5-5-6	TRUE	6RD7
6RD7_2-4-6	TRUE	6RD7
6RD7_1-6-9	TRUE	6RD7
6RD7_5-6-6	TRUE	6RD7
6RD7_1-1-5	TRUE	6RD7
6RD7_6-6-9	TRUE	6RD7
6RD7_2-4-4	TRUE	6RD7
6RD7_4-5-7	TRUE	6RD7
6RD7_4-9-9	TRUE	6RD7
6RD7_2-6-9	TRUE	6RD7
6RD7_1-2-7	TRUE	6RD7
6RD7_5-5-9	TRUE	6RD7
6RD7_2-3-4	TRUE	6RD7
6RD7_6-7-9	TRUE	6RD7
6RD7_2-2-6	TRUE	6RD7
6RD7_1-7-7	TRUE	6RD7
6RD7_2-3-9	TRUE	6RD7
6RD7_2-6-6	TRUE	6RD7
6RD7_2-3-5	TRUE	6RD7
6RD7_5-5-7	TRUE	6RD7
6RD7_1-1-2	TRUE	6RD7
6RD7_3-4-9	TRUE	6RD7
6RD7_1-1-7	TRUE	6RD7
6RD7_7-7-9	TRUE	6RD7
6RD7_1-4-9	TRUE	6RD7
6RD7_8-8-8	TRUE	6RD7
6RD7_1-2-2	TRUE	6RD7
6RD7_1-5-9	TRUE	6RD7
6RD7_4-7-9	TRUE	6RD7
6RD7_4-6-9	TRUE	6RD7
6RD7_4-5-6	TRUE	6RD7
6RD7_2-7-9	TRUE	6RD7
6RD7_3-8-9	TRUE	6RD7
6RD7_1-2-6	TRUE	6RD7
6RD7_3-5-9	TRUE	6RD7
6RD7_1-4-7	TRUE	6RD7
6RD7_2-8-9	TRUE	6RD7
6RD7_1-2-5	TRUE	6RD7
6RD7_2-3-3	TRUE	6RD7
6RD7_5-6-7	TRUE	6RD7
6RD7_2-5-7	TRUE	6RD7
6RD7_3-3-9	TRUE	6RD7
6RD7_4-8-9	TRUE	6RD7
6RD7_2-2-4	TRUE	6RD7
6RD7_2-4-5	TRUE	6RD7
6RD7_7-9-9	TRUE	6RD7
6RD7_2-5-6	TRUE	6RD7
6RD7_5-6-9	TRUE	6RD7
6RD7_2-3-6	TRUE	6RD7
6RD7_5-8-9	TRUE	6RD7
6RD7_5-7-7	TRUE	6RD7
6RD7_4-4-6	TRUE	6RD7
6RD7_1-2-9	TRUE	6RD7
6RD7_4-4-9	TRUE	6RD7
6RD7_1-4-6	TRUE	6RD7
6RD7_2-4-9	TRUE	6RD7
6RD7_5-7-9	TRUE	6RD7
6RD7_1-1-4	TRUE	6RD7
6RD7_1-5-5	TRUE	6RD7
6RD7_1-1-6	TRUE	6RD7
6RD7_1-5-7	TRUE	6RD7
6RD7_2-9-9	TRUE	6RD7
6RD7_3-6-9	TRUE	6RD7
6RD7_2-2-5	TRUE	6RD7
6RD7_1-2-3	TRUE	6RD7
6RD7_4-5-9	TRUE	6RD7
6RD7_8-8-9	TRUE	6RD7
6RD7_4-6-6	TRUE	6RD7
6RD7_2-5-5	TRUE	6RD7
6RD7_1-5-6	TRUE	6RD7
6RD7_4-5-5	TRUE	6RD7
6RD7_1-6-6	TRUE	6RD7
6RD7_1-7-9	TRUE	6RD7
6RD7_1-2-4	TRUE	6RD7
6RD7_6-9-9	TRUE	6RD7
6RD7_7-8-9	TRUE	6RD7
6RD7_4-4-5	TRUE	6RD7
6RD7_1-4-5	TRUE	6RD7
6RD7_3-9-9	TRUE	6RD7
6RD7_5-9-9	TRUE	6RD7
6RD7_2-2-3	TRUE	6RD7
6RD7_3-7-9	TRUE	6RD7
6RD7_2-5-9	TRUE	6RD7
6RD7_8-9-9	TRUE	6RD7
6RD7_6-8-9	TRUE	6RD7
6RD7_2-2-9	TRUE	6RD7
6RD7_1-6-7	TRUE	6RD7
3BJQ_1-1-1	TRUE	3BJQ
6OFG_1-1-1	TRUE	6OFG
5BSE_1-1-1	TRUE	5BSE
1VDM_1-1-1	TRUE	1VDM
6SSI_2-2-2	TRUE	6SSI
6SSI_1-1-1	TRUE	6SSI
6SSI_1-1-2	TRUE	6SSI
2V7Q_1-3-6	TRUE	2V7Q
2V7Q_1-2-3	TRUE	2V7Q
2V7Q_1-6-6	TRUE	2V7Q
2V7Q_3-4-6	TRUE	2V7Q
2V7Q_2-6-6	TRUE	2V7Q
2V7Q_3-4-4	TRUE	2V7Q
2V7Q_1-2-6	TRUE	2V7Q
2V7Q_1-3-5	TRUE	2V7Q
2V7Q_3-3-5	FALSE	2V7Q
2V7Q_2-3-6	TRUE	2V7Q
2V7Q_1-1-6	TRUE	2V7Q
2V7Q_1-3-3	TRUE	2V7Q
2V7Q_3-3-4	TRUE	2V7Q
2V7Q_4-4-5	TRUE	2V7Q
2V7Q_3-3-6	TRUE	2V7Q
2V7Q_3-6-6	TRUE	2V7Q
2V7Q_3-4-5	FALSE	2V7Q
2V7Q_3-5-5	TRUE	2V7Q
2V7Q_2-2-3	TRUE	2V7Q
2V7Q_1-3-4	TRUE	2V7Q
2V7Q_2-2-6	TRUE	2V7Q
2V7Q_1-1-2	TRUE	2V7Q
2V7Q_1-2-2	FALSE	2V7Q
2V7Q_4-5-5	TRUE	2V7Q
2V7Q_2-3-5	TRUE	2V7Q
2V7Q_2-3-3	TRUE	2V7Q
2V7Q_1-1-3	TRUE	2V7Q
2V7Q_2-3-4	TRUE	2V7Q
2V7Q_3-5-6	TRUE	2V7Q
1X0P_1-1-1	TRUE	1X0P
2BX9_1-1-1	TRUE	2BX9
2WCV_1-1-1	TRUE	2WCV
4RAP_1-1-1	TRUE	4RAP
1S3Q_1-1-1	TRUE	1S3Q
1DW9_1-1-1	TRUE	1DW9
6J0B_1-1-1	TRUE	6J0B
6J0B_1-1-2	TRUE	6J0B
6J0B_2-2-2	TRUE	6J0B
6J0B_1-2-2	TRUE	6J0B
3BFJ_1-1-1	TRUE	3BFJ
1Q95_1-1-2	FALSE	1Q95
1Q95_2-2-2	TRUE	1Q95
1Q95_1-2-2	FALSE	1Q95
1Q95_1-1-1	FALSE	1Q95
1HKX_1-1-1	TRUE	1HKX
3ZIA_3-3-5	TRUE	3ZIA
3ZIA_1-1-2	TRUE	3ZIA
3ZIA_2-3-3	TRUE	3ZIA
3ZIA_1-3-4	TRUE	3ZIA
3ZIA_4-5-5	TRUE	3ZIA
3ZIA_1-1-1	TRUE	3ZIA
3ZIA_4-4-5	FALSE	3ZIA
3ZIA_1-3-5	TRUE	3ZIA
3ZIA_2-2-3	TRUE	3ZIA
3ZIA_1-1-3	TRUE	3ZIA
3ZIA_3-3-4	TRUE	3ZIA
3ZIA_2-3-5	TRUE	3ZIA
3ZIA_3-5-5	TRUE	3ZIA
3ZIA_3-4-5	FALSE	3ZIA
3ZIA_2-3-4	TRUE	3ZIA
3ZIA_1-2-3	TRUE	3ZIA
3ZIA_3-4-4	TRUE	3ZIA
3ZIA_1-3-3	TRUE	3ZIA
3ZIA_1-2-2	FALSE	3ZIA
4IC1_1-1-1	TRUE	4IC1
2WYR_1-1-1	TRUE	2WYR
3A2C_1-1-1	TRUE	3A2C
3HHW_1-2-2	TRUE	3HHW
3HHW_2-2-2	TRUE	3HHW
3HHW_1-1-1	TRUE	3HHW
3HHW_1-1-2	TRUE	3HHW
5JQL_2-2-2	TRUE	5JQL
5JQL_1-1-2	TRUE	5JQL
5JQL_1-1-1	TRUE	5JQL
1L6W_1-1-1	FALSE	1L6W
3R90_1-1-1	TRUE	3R90
1G0U_13-14-14	TRUE	1G0U
1G0U_10-11-11	TRUE	1G0U
1G0U_6-10-11	TRUE	1G0U
1G0U_3-4-9	TRUE	1G0U
1G0U_1-2-14	FALSE	1G0U
1G0U_4-12-13	TRUE	1G0U
1G0U_11-12-13	TRUE	1G0U
1G0U_4-9-14	TRUE	1G0U
1G0U_2-2-2	TRUE	1G0U
1G0U_2-2-8	TRUE	1G0U
1G0U_3-13-14	FALSE	1G0U
1G0U_3-14-14	TRUE	1G0U
1G0U_6-11-13	TRUE	1G0U
1G0U_12-12-13	TRUE	1G0U
1G0U_5-13-13	TRUE	1G0U
1G0U_4-9-9	TRUE	1G0U
1G0U_8-9-9	FALSE	1G0U
1G0U_1-7-12	FALSE	1G0U
1G0U_6-13-13	TRUE	1G0U
1G0U_2-3-4	FALSE	1G0U
1G0U_4-14-14	TRUE	1G0U
1G0U_1-11-12	FALSE	1G0U
1G0U_4-5-6	TRUE	1G0U
1G0U_5-12-13	TRUE	1G0U
1G0U_1-7-7	TRUE	1G0U
1G0U_1-6-13	TRUE	1G0U
1G0U_4-4-14	TRUE	1G0U
1G0U_6-6-12	TRUE	1G0U
1G0U_6-6-13	TRUE	1G0U
1G0U_5-10-11	TRUE	1G0U
1G0U_5-6-11	TRUE	1G0U
1G0U_2-13-14	TRUE	1G0U
1G0U_1-12-12	FALSE	1G0U
1G0U_1-1-13	TRUE	1G0U
1G0U_1-13-14	TRUE	1G0U
1G0U_2-8-8	TRUE	1G0U
1G0U_2-4-14	TRUE	1G0U
1G0U_2-2-14	TRUE	1G0U
1G0U_4-4-13	TRUE	1G0U
1G0U_4-5-5	TRUE	1G0U
1G0U_1-7-13	FALSE	1G0U
1G0U_5-6-6	TRUE	1G0U
1G0U_1-12-13	FALSE	1G0U
1G0U_1-13-13	TRUE	1G0U
1G0U_6-11-11	TRUE	1G0U
1G0U_7-8-8	TRUE	1G0U
1G0U_5-6-12	TRUE	1G0U
1G0U_2-8-9	FALSE	1G0U
1G0U_2-7-8	FALSE	1G0U
1G0U_4-4-5	TRUE	1G0U
1G0U_5-6-13	FALSE	1G0U
1G0U_2-3-3	TRUE	1G0U
1G0U_1-1-7	TRUE	1G0U
1G0U_6-6-11	TRUE	1G0U
1G0U_4-9-13	TRUE	1G0U
1G0U_12-13-14	TRUE	1G0U
1G0U_9-9-10	TRUE	1G0U
1G0U_4-5-9	TRUE	1G0U
1G0U_6-12-13	TRUE	1G0U
1G0U_2-2-3	TRUE	1G0U
1G0U_7-7-8	TRUE	1G0U
1G0U_9-10-11	TRUE	1G0U
1G0U_5-5-10	TRUE	1G0U
1G0U_3-4-5	TRUE	1G0U
1G0U_1-3-14	TRUE	1G0U
1G0U_4-13-13	TRUE	1G0U
1G0U_11-11-12	FALSE	1G0U
1G0U_1-14-14	TRUE	1G0U
1G0U_1-1-12	TRUE	1G0U
1G0U_5-10-10	TRUE	1G0U
1G0U_6-12-12	TRUE	1G0U
1G0U_6-11-12	TRUE	1G0U
1G0U_1-7-8	TRUE	1G0U
1G0U_4-13-14	TRUE	1G0U
1G0U_3-4-14	TRUE	1G0U
1G0U_5-5-13	TRUE	1G0U
1G0U_4-4-9	TRUE	1G0U
1G0U_8-8-9	TRUE	1G0U
1G0U_1-4-13	TRUE	1G0U
1G0U_12-13-13	TRUE	1G0U
1G0U_4-8-9	TRUE	1G0U
1G0U_3-3-4	TRUE	1G0U
1G0U_3-4-4	TRUE	1G0U
1G0U_5-10-13	TRUE	1G0U
1G0U_1-4-14	TRUE	1G0U
1G0U_4-5-14	TRUE	1G0U
1G0U_5-5-6	TRUE	1G0U
1G0U_9-10-10	FALSE	1G0U
1G0U_4-5-10	TRUE	1G0U
1G0U_6-13-14	TRUE	1G0U
1G0U_10-11-12	TRUE	1G0U
1G0U_5-9-10	TRUE	1G0U
1G0U_7-8-9	FALSE	1G0U
1G0U_5-6-10	TRUE	1G0U
1G0U_5-13-14	TRUE	1G0U
1G0U_2-3-14	TRUE	1G0U
1G0U_1-5-13	TRUE	1G0U
1G0U_8-9-10	TRUE	1G0U
1G0U_13-13-14	TRUE	1G0U
1G0U_2-8-14	FALSE	1G0U
1G0U_3-4-13	TRUE	1G0U
1G0U_11-12-12	FALSE	1G0U
1G0U_10-10-11	FALSE	1G0U
1G0U_3-3-14	TRUE	1G0U
1G0U_1-6-12	FALSE	1G0U
1G0U_1-7-14	FALSE	1G0U
1G0U_4-5-13	TRUE	1G0U
1G0U_1-12-14	TRUE	1G0U
1G0U_2-3-8	TRUE	1G0U
1G0U_1-1-14	TRUE	1G0U
1G0U_6-6-6	TRUE	1G0U
1G0U_2-14-14	TRUE	1G0U
1G0U_4-6-13	TRUE	1G0U
1G0U_4-9-10	TRUE	1G0U
1F1H_1-1-1	TRUE	1F1H
6KWY_9-9-11	TRUE	6KWY
6KWY_7-8-9	FALSE	6KWY
6KWY_2-3-4	FALSE	6KWY
6KWY_3-10-10	TRUE	6KWY
6KWY_5-13-14	TRUE	6KWY
6KWY_5-6-7	FALSE	6KWY
6KWY_2-3-10	FALSE	6KWY
6KWY_8-9-11	TRUE	6KWY
6KWY_2-2-9	FALSE	6KWY
6KWY_9-12-13	TRUE	6KWY
6KWY_2-2-15	TRUE	6KWY
6KWY_2-2-3	FALSE	6KWY
6KWY_3-4-4	TRUE	6KWY
6KWY_2-7-15	TRUE	6KWY
6KWY_3-11-15	TRUE	6KWY
6KWY_7-8-13	TRUE	6KWY
6KWY_5-6-13	TRUE	6KWY
6KWY_8-9-9	TRUE	6KWY
6KWY_11-11-12	TRUE	6KWY
6KWY_12-12-13	TRUE	6KWY
6KWY_7-15-15	TRUE	6KWY
6KWY_5-15-15	TRUE	6KWY
6KWY_1-7-15	TRUE	6KWY
6KWY_9-9-10	TRUE	6KWY
6KWY_4-4-12	TRUE	6KWY
6KWY_4-12-12	TRUE	6KWY
6KWY_2-10-10	TRUE	6KWY
6KWY_3-9-11	TRUE	6KWY
6KWY_8-12-13	TRUE	6KWY
6KWY_8-9-10	TRUE	6KWY
6KWY_4-5-13	FALSE	6KWY
6KWY_5-8-13	TRUE	6KWY
6KWY_3-11-12	TRUE	6KWY
6KWY_1-2-3	FALSE	6KWY
6KWY_3-4-11	FALSE	6KWY
6KWY_9-11-12	TRUE	6KWY
6KWY_6-6-15	TRUE	6KWY
6KWY_4-7-15	TRUE	6KWY
6KWY_6-7-8	FALSE	6KWY
6KWY_4-15-15	TRUE	6KWY
6KWY_1-1-15	TRUE	6KWY
6KWY_2-9-10	FALSE	6KWY
6KWY_5-6-15	TRUE	6KWY
6KWY_3-15-15	TRUE	6KWY
6KWY_3-3-11	TRUE	6KWY
6KWY_2-2-10	TRUE	6KWY
6KWY_1-2-7	FALSE	6KWY
6KWY_9-10-11	TRUE	6KWY
6KWY_7-7-15	TRUE	6KWY
6KWY_3-3-15	TRUE	6KWY
6KWY_1-2-10	TRUE	6KWY
6KWY_10-10-11	TRUE	6KWY
6KWY_1-1-7	TRUE	6KWY
6KWY_3-4-10	TRUE	6KWY
6KWY_12-13-13	TRUE	6KWY
6KWY_12-13-14	TRUE	6KWY
6KWY_4-5-12	TRUE	6KWY
6KWY_2-9-9	TRUE	6KWY
6KWY_6-13-14	TRUE	6KWY
6KWY_10-11-11	TRUE	6KWY
6KWY_4-11-12	TRUE	6KWY
6KWY_6-6-7	TRUE	6KWY
6KWY_6-8-14	TRUE	6KWY
6KWY_8-9-13	FALSE	6KWY
6KWY_9-12-12	TRUE	6KWY
6KWY_10-11-12	TRUE	6KWY
6KWY_2-10-15	TRUE	6KWY
6KWY_13-13-14	TRUE	6KWY
6KWY_4-5-6	FALSE	6KWY
6KWY_5-13-13	TRUE	6KWY
6KWY_8-12-14	TRUE	6KWY
6KWY_11-12-13	TRUE	6KWY
6KWY_5-7-15	TRUE	6KWY
6KWY_4-8-12	TRUE	6KWY
6KWY_4-4-15	TRUE	6KWY
6KWY_6-14-14	TRUE	6KWY
6KWY_5-6-6	TRUE	6KWY
6KWY_9-9-12	TRUE	6KWY
6KWY_5-5-15	TRUE	6KWY
6KWY_3-5-15	TRUE	6KWY
6KWY_3-3-4	FALSE	6KWY
6KWY_3-10-15	TRUE	6KWY
6KWY_3-4-12	TRUE	6KWY
6KWY_8-8-12	TRUE	6KWY
6KWY_2-3-15	TRUE	6KWY
6KWY_4-12-15	TRUE	6KWY
6KWY_1-6-15	TRUE	6KWY
6KWY_8-12-12	TRUE	6KWY
6KWY_6-14-15	TRUE	6KWY
6KWY_1-2-9	FALSE	6KWY
6KWY_5-13-15	TRUE	6KWY
6KWY_3-10-11	TRUE	6KWY
6KWY_3-6-15	TRUE	6KWY
6KWY_3-4-5	FALSE	6KWY
6KWY_13-14-14	TRUE	6KWY
6KWY_3-4-15	TRUE	6KWY
6KWY_6-7-7	FALSE	6KWY
6KWY_1-1-2	FALSE	6KWY
6KWY_2-3-3	FALSE	6KWY
6KWY_8-9-14	TRUE	6KWY
6KWY_11-12-12	TRUE	6KWY
6KWY_7-7-8	TRUE	6KWY
6KWY_2-5-15	TRUE	6KWY
6KWY_8-8-13	TRUE	6KWY
6KWY_1-7-8	TRUE	6KWY
6KWY_4-5-15	TRUE	6KWY
6KWY_7-8-15	TRUE	6KWY
6KWY_8-13-14	TRUE	6KWY
6KWY_4-5-5	TRUE	6KWY
6KWY_2-15-15	TRUE	6KWY
6KWY_1-2-15	TRUE	6KWY
6KWY_1-7-7	TRUE	6KWY
6KWY_2-6-15	TRUE	6KWY
6KWY_3-11-11	TRUE	6KWY
6KWY_1-5-15	TRUE	6KWY
6KWY_5-5-6	FALSE	6KWY
6KWY_2-9-15	TRUE	6KWY
6KWY_6-7-14	TRUE	6KWY
6KWY_1-2-2	TRUE	6KWY
6KWY_1-15-15	TRUE	6KWY
6KWY_8-8-14	TRUE	6KWY
6KWY_8-9-12	TRUE	6KWY
6KWY_6-15-15	TRUE	6KWY
6KWY_8-13-13	TRUE	6KWY
6KWY_2-8-9	TRUE	6KWY
6KWY_9-10-12	TRUE	6KWY
6KWY_7-8-12	TRUE	6KWY
6KWY_5-5-13	TRUE	6KWY
6KWY_14-14-14	TRUE	6KWY
6KWY_2-9-12	TRUE	6KWY
6KWY_4-6-15	TRUE	6KWY
6KWY_6-7-15	TRUE	6KWY
6KWY_9-10-10	TRUE	6KWY
6KWY_4-9-12	TRUE	6KWY
6KWY_8-14-14	TRUE	6KWY
6KWY_2-3-9	FALSE	6KWY
6KWY_8-8-9	TRUE	6KWY
6KWY_7-8-14	FALSE	6KWY
6KWY_7-8-8	TRUE	6KWY
6KWY_4-12-13	TRUE	6KWY
6KWY_3-3-10	TRUE	6KWY
6KWY_8-11-12	TRUE	6KWY
6KWY_2-10-11	TRUE	6KWY
6KWY_10-10-10	TRUE	6KWY
6KWY_1-3-15	TRUE	6KWY
6KWY_6-6-14	TRUE	6KWY
6KWY_4-4-5	TRUE	6KWY
6KWY_9-11-11	TRUE	6KWY
6KWY_1-4-15	TRUE	6KWY
6KWY_5-6-14	TRUE	6KWY
6KWY_5-12-13	TRUE	6KWY
6KWY_2-4-15	TRUE	6KWY
6KWY_1-6-7	FALSE	6KWY
6KWY_3-9-10	FALSE	6KWY
6KWY_2-3-11	TRUE	6KWY
6KWY_3-7-15	TRUE	6KWY
6KWY_2-9-11	TRUE	6KWY
6LQH_2-2-2	TRUE	6LQH
6LQH_1-2-2	TRUE	6LQH
6LQH_1-1-1	TRUE	6LQH
6LQH_1-1-2	TRUE	6LQH
2GRE_1-1-1	TRUE	2GRE
6E7D_1-1-1	TRUE	6E7D
6E7D_2-2-2	FALSE	6E7D
6E7D_1-1-2	FALSE	6E7D
6W6M_1-1-1	TRUE	6W6M
2P1B_1-1-1	FALSE	2P1B
6RKE_2-2-2	TRUE	6RKE
6RKE_1-2-2	FALSE	6RKE
6RKE_1-1-2	TRUE	6RKE
6RKE_1-1-1	TRUE	6RKE
5JYX_1-1-1	TRUE	5JYX
1D0I_1-1-1	FALSE	1D0I
1GH0_1-1-1	TRUE	1GH0
1GH0_1-1-2	TRUE	1GH0
1GH0_1-2-2	TRUE	1GH0
5CW7_1-1-2	FALSE	5CW7
5CW7_1-2-2	TRUE	5CW7
5CW7_2-2-2	TRUE	5CW7
5NFR_1-1-1	TRUE	5NFR
6QSU_1-1-2	FALSE	6QSU
6QSU_1-2-2	FALSE	6QSU
6QSU_2-2-2	FALSE	6QSU
2OBX_1-1-1	TRUE	2OBX
1IWA_2-2-2	TRUE	1IWA
1IWA_1-1-1	TRUE	1IWA
1IWA_1-2-2	TRUE	1IWA
1IWA_1-1-2	TRUE	1IWA
6M3X_1-1-1	TRUE	6M3X
7JQZ_1-1-1	TRUE	7JQZ
6ZEE_1-1-2	TRUE	6ZEE
6ZEE_1-1-1	TRUE	6ZEE
6ZEE_2-2-2	TRUE	6ZEE
6ZEE_1-2-2	FALSE	6ZEE
5F2Q_1-1-1	TRUE	5F2Q
6UWR_1-1-1	TRUE	6UWR
1PCQ_1-1-2	TRUE	1PCQ
1PCQ_1-1-1	TRUE	1PCQ
1PCQ_1-2-2	TRUE	1PCQ
1PCQ_2-2-2	FALSE	1PCQ
2VYR_1-2-2	TRUE	2VYR
2VYR_1-1-1	TRUE	2VYR
2VYR_2-2-2	TRUE	2VYR
2VYR_1-1-2	TRUE	2VYR
7C4J_1-4-9	TRUE	7C4J
7C4J_1-7-9	TRUE	7C4J
7C4J_5-10-10	TRUE	7C4J
7C4J_1-5-9	TRUE	7C4J
7C4J_1-4-8	TRUE	7C4J
7C4J_6-8-10	TRUE	7C4J
7C4J_4-6-6	TRUE	7C4J
7C4J_4-6-10	TRUE	7C4J
7C4J_4-6-9	TRUE	7C4J
7C4J_5-6-10	TRUE	7C4J
7C4J_5-5-8	TRUE	7C4J
7C4J_1-4-10	TRUE	7C4J
7C4J_1-1-4	TRUE	7C4J
7C4J_5-8-9	TRUE	7C4J
7C4J_7-7-8	TRUE	7C4J
7C4J_4-8-9	TRUE	7C4J
7C4J_2-3-8	TRUE	7C4J
7C4J_5-9-10	TRUE	7C4J
7C4J_8-9-10	TRUE	7C4J
7C4J_4-4-8	TRUE	7C4J
7C4J_8-8-10	TRUE	7C4J
7C4J_7-8-10	TRUE	7C4J
7C4J_7-10-10	TRUE	7C4J
7C4J_2-8-9	TRUE	7C4J
7C4J_4-5-10	TRUE	7C4J
7C4J_2-8-8	TRUE	7C4J
7C4J_4-5-5	TRUE	7C4J
7C4J_4-7-7	TRUE	7C4J
7C4J_4-9-9	TRUE	7C4J
7C4J_6-7-7	TRUE	7C4J
7C4J_4-7-8	TRUE	7C4J
7C4J_7-9-9	TRUE	7C4J
7C4J_5-6-8	TRUE	7C4J
7C4J_7-7-10	TRUE	7C4J
7C4J_3-8-8	TRUE	7C4J
7C4J_4-5-6	TRUE	7C4J
7C4J_2-3-3	TRUE	7C4J
7C4J_6-7-9	TRUE	7C4J
7C4J_4-4-10	TRUE	7C4J
7C4J_5-5-10	TRUE	7C4J
7C4J_4-7-9	TRUE	7C4J
7C4J_1-5-8	TRUE	7C4J
7C4J_2-6-8	TRUE	7C4J
7C4J_4-5-8	TRUE	7C4J
7C4J_1-1-9	TRUE	7C4J
7C4J_6-6-7	TRUE	7C4J
7C4J_3-5-8	TRUE	7C4J
7C4J_6-9-10	TRUE	7C4J
7C4J_9-9-10	TRUE	7C4J
7C4J_3-3-8	TRUE	7C4J
7C4J_9-10-10	TRUE	7C4J
7C4J_6-6-8	TRUE	7C4J
7C4J_5-9-9	TRUE	7C4J
7C4J_6-8-9	TRUE	7C4J
7C4J_3-7-8	TRUE	7C4J
7C4J_4-4-7	TRUE	7C4J
7C4J_6-10-10	TRUE	7C4J
7C4J_5-8-8	TRUE	7C4J
7C4J_2-7-8	TRUE	7C4J
7C4J_8-10-10	TRUE	7C4J
7C4J_6-7-8	TRUE	7C4J
7C4J_4-5-7	TRUE	7C4J
7C4J_4-4-5	TRUE	7C4J
7C4J_4-4-4	TRUE	7C4J
7C4J_4-5-9	TRUE	7C4J
7C4J_6-6-10	TRUE	7C4J
7C4J_4-6-8	TRUE	7C4J
7C4J_3-6-8	TRUE	7C4J
7C4J_7-9-10	TRUE	7C4J
7C4J_4-8-10	TRUE	7C4J
7C4J_1-5-10	TRUE	7C4J
7C4J_1-5-5	TRUE	7C4J
7C4J_3-8-10	TRUE	7C4J
7C4J_5-7-9	TRUE	7C4J
7C4J_1-4-5	TRUE	7C4J
7C4J_1-4-6	TRUE	7C4J
7C4J_2-5-8	TRUE	7C4J
7C4J_7-7-9	TRUE	7C4J
7C4J_4-9-10	TRUE	7C4J
7C4J_4-7-10	TRUE	7C4J
7C4J_5-7-8	TRUE	7C4J
7C4J_5-7-10	TRUE	7C4J
7C4J_4-10-10	TRUE	7C4J
7C4J_1-1-5	TRUE	7C4J
7C4J_1-9-9	TRUE	7C4J
7C4J_4-4-6	TRUE	7C4J
7C4J_1-4-4	TRUE	7C4J
7C4J_2-8-10	TRUE	7C4J
7C4J_2-2-3	TRUE	7C4J
7C4J_2-2-8	TRUE	7C4J
7C4J_2-4-8	TRUE	7C4J
7C4J_3-4-8	TRUE	7C4J
7C4J_1-9-10	TRUE	7C4J
7C4J_5-8-10	TRUE	7C4J
7C4J_6-7-10	TRUE	7C4J
7C4J_3-8-9	TRUE	7C4J
7C4J_1-4-7	TRUE	7C4J
7C4J_1-8-9	TRUE	7C4J
7C4J_4-4-9	TRUE	7C4J
7C4J_5-5-9	TRUE	7C4J
7C4J_4-6-7	TRUE	7C4J
3FP9_1-1-1	FALSE	3FP9
3DTD_1-1-1	TRUE	3DTD
3OOQ_1-1-1	TRUE	3OOQ
3ONR_1-1-1	FALSE	3ONR
5AA5_1-1-1	TRUE	5AA5
5AA5_1-2-2	TRUE	5AA5
5AA5_1-1-2	FALSE	5AA5
2YMD_1-1-1	TRUE	2YMD
6G94_1-3-3	TRUE	6G94
6G94_1-1-3	TRUE	6G94
6G94_1-1-2	TRUE	6G94
6G94_1-1-1	TRUE	6G94
6G94_1-2-3	FALSE	6G94
6G94_3-3-3	TRUE	6G94
6G94_1-2-2	TRUE	6G94
6PYT_1-2-2	TRUE	6PYT
6PYT_2-2-2	TRUE	6PYT
6PYT_1-1-1	FALSE	6PYT
6PYT_1-1-2	TRUE	6PYT
1NGK_1-1-1	TRUE	1NGK
6QLV_1-1-1	TRUE	6QLV
2DD4_1-1-3	TRUE	2DD4
2DD4_1-2-2	TRUE	2DD4
2DD4_2-3-3	FALSE	2DD4
2DD4_2-2-2	TRUE	2DD4
2DD4_1-1-2	TRUE	2DD4
2DD4_1-2-3	TRUE	2DD4
2DD4_2-2-3	TRUE	2DD4
2DD4_1-3-3	TRUE	2DD4
4RSU_1-2-2	TRUE	4RSU
4RSU_1-1-2	FALSE	4RSU
4RSU_2-2-2	FALSE	4RSU
4RSU_1-1-1	TRUE	4RSU
3M1A_1-1-1	TRUE	3M1A
2EWC_1-1-1	FALSE	2EWC
1BHC_1-1-1	TRUE	1BHC
1G63_1-1-1	FALSE	1G63
6OSJ_1-1-1	TRUE	6OSJ
1X9F_4-4-4	TRUE	1X9F
1X9F_1-1-3	TRUE	1X9F
1X9F_1-1-2	TRUE	1X9F
1X9F_2-3-4	TRUE	1X9F
1X9F_3-3-4	TRUE	1X9F
1X9F_1-2-4	TRUE	1X9F
1X9F_1-3-4	FALSE	1X9F
1X9F_1-2-3	TRUE	1X9F
1X9F_1-3-3	TRUE	1X9F
1X9F_1-2-2	TRUE	1X9F
1X9F_2-2-3	TRUE	1X9F
1X9F_1-1-4	TRUE	1X9F
1X9F_1-4-4	TRUE	1X9F
1X9F_2-3-3	TRUE	1X9F
1X9F_3-4-4	TRUE	1X9F
3M0W_1-1-1	TRUE	3M0W
3K6C_1-1-1	FALSE	3K6C
6MST_1-1-1	TRUE	6MST
1QAW_1-1-1	TRUE	1QAW
5OVS_1-1-1	TRUE	5OVS
1JYM_1-1-1	TRUE	1JYM
5XPB_1-1-1	FALSE	5XPB
6ESQ_1-2-3	FALSE	6ESQ
6ESQ_2-2-3	FALSE	6ESQ
6ESQ_2-3-3	FALSE	6ESQ
6ESQ_1-2-2	FALSE	6ESQ
6ESQ_1-1-2	FALSE	6ESQ
6ESQ_3-3-3	TRUE	6ESQ
6ESQ_1-1-1	TRUE	6ESQ
2E6G_1-1-1	TRUE	2E6G
6SDZ_1-1-1	FALSE	6SDZ
2FKD_1-1-1	TRUE	2FKD
6Z16_2-4-6	FALSE	6Z16
6Z16_1-1-2	TRUE	6Z16
6Z16_2-2-7	TRUE	6Z16
6Z16_1-3-4	FALSE	6Z16
6Z16_1-1-6	TRUE	6Z16
6Z16_1-4-4	TRUE	6Z16
6Z16_1-1-3	TRUE	6Z16
6Z16_2-7-7	FALSE	6Z16
6Z16_2-5-6	TRUE	6Z16
6Z16_2-2-6	TRUE	6Z16
6Z16_2-4-5	TRUE	6Z16
6Z16_2-6-6	TRUE	6Z16
6Z16_5-5-7	TRUE	6Z16
6Z16_2-2-5	TRUE	6Z16
6Z16_2-5-5	FALSE	6Z16
6Z16_6-7-7	TRUE	6Z16
6Z16_2-3-4	FALSE	6Z16
6Z16_5-6-7	FALSE	6Z16
6Z16_1-2-6	FALSE	6Z16
6Z16_3-4-4	TRUE	6Z16
6Z16_1-3-6	TRUE	6Z16
6Z16_2-5-7	FALSE	6Z16
6Z16_1-2-5	TRUE	6Z16
6Z16_1-6-6	TRUE	6Z16
6Z16_5-7-7	TRUE	6Z16
6Z16_1-6-7	TRUE	6Z16
6Z16_1-1-4	TRUE	6Z16
6Z16_6-6-7	TRUE	6Z16
6Z16_2-6-7	FALSE	6Z16
6Z16_1-4-6	TRUE	6Z16
6Z16_2-2-4	TRUE	6Z16
6Z16_3-3-4	TRUE	6Z16
6Z16_1-2-7	FALSE	6Z16
6Z16_1-2-2	TRUE	6Z16
6Z16_2-4-4	TRUE	6Z16
6Z16_1-2-4	FALSE	6Z16
6Z16_1-3-3	FALSE	6Z16
6Z16_2-4-7	FALSE	6Z16
6Z16_1-2-3	FALSE	6Z16
1KP8_1-1-1	TRUE	1KP8
4EJ0_1-1-1	TRUE	4EJ0
6MRT_1-1-1	TRUE	6MRT
1H2I_1-1-1	TRUE	1H2I
1A8R_1-1-1	TRUE	1A8R
6ZKB_12-23-25	TRUE	6ZKB
6ZKB_12-27-29	TRUE	6ZKB
6ZKB_3-8-22	TRUE	6ZKB
6ZKB_2-6-24	FALSE	6ZKB
6ZKB_7-12-14	TRUE	6ZKB
6ZKB_10-10-29	TRUE	6ZKB
6ZKB_6-28-29	TRUE	6ZKB
6ZKB_6-6-28	TRUE	6ZKB
6ZKB_2-6-15	TRUE	6ZKB
6ZKB_4-4-20	TRUE	6ZKB
6ZKB_9-11-23	TRUE	6ZKB
6ZKB_3-22-24	TRUE	6ZKB
6ZKB_1-12-15	TRUE	6ZKB
6ZKB_10-10-12	TRUE	6ZKB
6ZKB_9-10-27	TRUE	6ZKB
6ZKB_2-6-16	TRUE	6ZKB
6ZKB_10-11-12	TRUE	6ZKB
6ZKB_3-21-22	TRUE	6ZKB
6ZKB_8-20-28	TRUE	6ZKB
6ZKB_3-3-24	TRUE	6ZKB
6ZKB_1-15-22	TRUE	6ZKB
6ZKB_7-12-27	TRUE	6ZKB
6ZKB_3-8-20	TRUE	6ZKB
6ZKB_1-23-24	TRUE	6ZKB
6ZKB_2-15-16	TRUE	6ZKB
6ZKB_8-18-28	TRUE	6ZKB
6ZKB_11-12-29	TRUE	6ZKB
6ZKB_9-11-12	TRUE	6ZKB
6ZKB_3-21-26	TRUE	6ZKB
6ZKB_9-12-12	TRUE	6ZKB
6ZKB_10-13-14	TRUE	6ZKB
6ZKB_12-24-29	TRUE	6ZKB
6ZKB_5-11-27	TRUE	6ZKB
6ZKB_10-12-12	TRUE	6ZKB
6ZKB_9-11-26	TRUE	6ZKB
6ZKB_9-11-27	TRUE	6ZKB
6ZKB_9-10-29	FALSE	6ZKB
6ZKB_12-25-27	TRUE	6ZKB
6ZKB_7-11-23	TRUE	6ZKB
6ZKB_4-8-18	TRUE	6ZKB
6ZKB_6-16-29	TRUE	6ZKB
6ZKB_9-12-23	TRUE	6ZKB
6ZKB_10-12-23	TRUE	6ZKB
6ZKB_3-8-24	TRUE	6ZKB
6ZKB_6-16-28	TRUE	6ZKB
6ZKB_1-11-12	TRUE	6ZKB
6ZKB_12-12-25	TRUE	6ZKB
6ZKB_9-10-13	TRUE	6ZKB
6ZKB_1-12-23	TRUE	6ZKB
6ZKB_7-7-12	TRUE	6ZKB
6ZKB_1-1-23	TRUE	6ZKB
6ZKB_9-9-11	TRUE	6ZKB
6ZKB_7-7-29	TRUE	6ZKB
6ZKB_9-11-29	FALSE	6ZKB
6ZKB_2-2-16	TRUE	6ZKB
6ZKB_1-2-22	TRUE	6ZKB
6ZKB_5-7-12	TRUE	6ZKB
6ZKB_9-26-29	FALSE	6ZKB
6ZKB_11-11-27	TRUE	6ZKB
6ZKB_4-4-8	TRUE	6ZKB
6ZKB_9-12-26	TRUE	6ZKB
6ZKB_3-3-21	TRUE	6ZKB
6ZKB_5-9-11	TRUE	6ZKB
6ZKB_11-11-12	TRUE	6ZKB
6ZKB_9-9-10	TRUE	6ZKB
6ZKB_5-11-12	TRUE	6ZKB
6ZKB_1-5-12	TRUE	6ZKB
6ZKB_1-22-23	TRUE	6ZKB
6ZKB_7-10-12	TRUE	6ZKB
6ZKB_12-25-29	TRUE	6ZKB
6ZKB_9-11-11	TRUE	6ZKB
6ZKB_12-22-23	TRUE	6ZKB
6ZKB_12-24-27	TRUE	6ZKB
6ZKB_7-11-29	TRUE	6ZKB
6ZKB_6-6-29	TRUE	6ZKB
6ZKB_1-2-24	TRUE	6ZKB
6ZKB_3-22-28	TRUE	6ZKB
6ZKB_2-16-24	TRUE	6ZKB
6ZKB_12-14-23	TRUE	6ZKB
6ZKB_5-5-13	TRUE	6ZKB
6ZKB_11-12-24	TRUE	6ZKB
6ZKB_11-11-26	TRUE	6ZKB
6ZKB_12-13-23	TRUE	6ZKB
6ZKB_6-24-29	TRUE	6ZKB
6ZKB_2-6-26	TRUE	6ZKB
6ZKB_4-20-28	TRUE	6ZKB
6ZKB_7-12-13	TRUE	6ZKB
6ZKB_4-8-28	TRUE	6ZKB
6ZKB_7-11-27	TRUE	6ZKB
6ZKB_1-2-23	TRUE	6ZKB
6ZKB_10-12-27	TRUE	6ZKB
6ZKB_5-9-12	TRUE	6ZKB
6ZKB_6-24-28	TRUE	6ZKB
6ZKB_10-10-14	TRUE	6ZKB
6ZKB_8-21-28	TRUE	6ZKB
6ZKB_2-6-28	TRUE	6ZKB
6ZKB_9-12-14	TRUE	6ZKB
6ZKB_3-26-28	TRUE	6ZKB
6ZKB_5-13-27	TRUE	6ZKB
6ZKB_6-26-29	TRUE	6ZKB
6ZKB_3-24-26	TRUE	6ZKB
6ZKB_1-2-6	TRUE	6ZKB
6ZKB_10-12-29	TRUE	6ZKB
6ZKB_6-6-16	TRUE	6ZKB
6ZKB_9-9-12	TRUE	6ZKB
6ZKB_9-12-22	TRUE	6ZKB
6ZKB_12-12-24	TRUE	6ZKB
6ZKB_12-22-25	TRUE	6ZKB
6ZKB_1-12-25	TRUE	6ZKB
6ZKB_7-11-26	TRUE	6ZKB
6ZKB_1-12-29	TRUE	6ZKB
6ZKB_6-24-26	TRUE	6ZKB
6ZKB_1-10-12	TRUE	6ZKB
6ZKB_9-12-25	TRUE	6ZKB
6ZKB_7-9-11	TRUE	6ZKB
6ZKB_1-2-16	TRUE	6ZKB
6ZKB_1-2-2	TRUE	6ZKB
6ZKB_5-12-13	TRUE	6ZKB
6ZKB_9-12-13	TRUE	6ZKB
6ZKB_1-12-22	TRUE	6ZKB
6ZKB_12-13-25	TRUE	6ZKB
6ZKB_1-22-24	TRUE	6ZKB
6ZKB_12-12-27	TRUE	6ZKB
6ZKB_11-26-27	TRUE	6ZKB
6ZKB_1-1-12	TRUE	6ZKB
6ZKB_12-12-22	TRUE	6ZKB
6ZKB_2-15-24	TRUE	6ZKB
6ZKB_5-5-27	TRUE	6ZKB
6ZKB_6-16-26	TRUE	6ZKB
6ZKB_3-8-18	TRUE	6ZKB
6ZKB_12-14-27	TRUE	6ZKB
6ZKB_2-2-24	TRUE	6ZKB
6ZKB_7-11-12	TRUE	6ZKB
6ZKB_10-12-24	TRUE	6ZKB
6ZKB_9-9-29	TRUE	6ZKB
6ZKB_4-19-28	TRUE	6ZKB
6ZKB_5-7-11	TRUE	6ZKB
6ZKB_3-24-28	TRUE	6ZKB
6ZKB_2-2-6	TRUE	6ZKB
6ZKB_11-23-26	TRUE	6ZKB
6ZKB_12-14-25	TRUE	6ZKB
6ZKB_12-24-25	TRUE	6ZKB
6ZKB_8-8-28	TRUE	6ZKB
6ZKB_10-12-14	TRUE	6ZKB
6ZKB_9-10-12	TRUE	6ZKB
6ZKB_8-18-21	TRUE	6ZKB
6ZKB_3-8-21	TRUE	6ZKB
6ZKB_12-14-24	TRUE	6ZKB
6ZKB_9-10-14	TRUE	6ZKB
6ZKB_11-23-27	TRUE	6ZKB
6ZKB_2-2-15	TRUE	6ZKB
6ZKB_12-23-24	TRUE	6ZKB
6ZKB_5-5-12	TRUE	6ZKB
6ZKB_5-11-26	TRUE	6ZKB
6ZKB_5-12-27	TRUE	6ZKB
6ZKB_7-9-12	TRUE	6ZKB
6ZKB_7-11-11	TRUE	6ZKB
6ZKB_5-12-29	TRUE	6ZKB
6ZKB_4-19-20	TRUE	6ZKB
6ZKB_4-8-20	TRUE	6ZKB
6ZKB_12-22-24	TRUE	6ZKB
6ZKB_8-18-20	TRUE	6ZKB
6ZKB_12-22-27	TRUE	6ZKB
6ZKB_5-12-22	TRUE	6ZKB
6ZKB_12-12-13	TRUE	6ZKB
6ZKB_10-12-25	TRUE	6ZKB
6ZKB_1-1-24	TRUE	6ZKB
6ZKB_9-26-27	TRUE	6ZKB
6ZKB_12-14-29	TRUE	6ZKB
6ZKB_1-1-22	TRUE	6ZKB
6ZKB_5-11-23	TRUE	6ZKB
6ZKB_3-3-28	TRUE	6ZKB
6ZKB_12-12-14	TRUE	6ZKB
6ZKB_3-22-26	TRUE	6ZKB
6ZKB_4-4-28	TRUE	6ZKB
6ZKB_7-12-23	TRUE	6ZKB
6ZKB_7-12-12	TRUE	6ZKB
6ZKB_6-6-24	TRUE	6ZKB
6ZKB_8-8-20	TRUE	6ZKB
6ZKB_1-1-2	TRUE	6ZKB
6ZKB_5-12-14	TRUE	6ZKB
6ZKB_12-23-29	TRUE	6ZKB
6ZKB_9-12-24	TRUE	6ZKB
6ZKB_3-21-28	TRUE	6ZKB
6ZKB_10-14-29	TRUE	6ZKB
6ZKB_12-13-27	TRUE	6ZKB
6ZKB_3-8-28	FALSE	6ZKB
6ZKB_5-5-11	TRUE	6ZKB
6ZKB_2-6-6	TRUE	6ZKB
6ZKB_3-3-8	TRUE	6ZKB
6ZKB_9-10-26	TRUE	6ZKB
6ZKB_6-26-28	TRUE	6ZKB
6ZKB_10-12-13	TRUE	6ZKB
6ZKB_5-12-24	TRUE	6ZKB
6ZKB_9-9-26	TRUE	6ZKB
6ZKB_11-12-27	TRUE	6ZKB
6ZKB_1-15-23	TRUE	6ZKB
6ZKB_6-6-26	TRUE	6ZKB
6ZKB_7-7-23	TRUE	6ZKB
6ZKB_12-13-24	TRUE	6ZKB
6ZKB_9-10-11	TRUE	6ZKB
6ZKB_12-13-29	TRUE	6ZKB
6ZKB_3-3-22	TRUE	6ZKB
6ZKB_7-12-29	TRUE	6ZKB
6ZKB_1-15-24	TRUE	6ZKB
6ZKB_5-12-23	TRUE	6ZKB
6ZKB_1-12-13	TRUE	6ZKB
6ZKB_9-12-29	FALSE	6ZKB
6ZKB_4-8-21	TRUE	6ZKB
6ZKB_5-11-13	TRUE	6ZKB
6ZKB_1-7-12	TRUE	6ZKB
6ZKB_8-20-21	TRUE	6ZKB
6ZKB_1-12-14	TRUE	6ZKB
6ZKB_3-21-24	TRUE	6ZKB
6ZKB_11-12-23	TRUE	6ZKB
6ZKB_10-13-29	TRUE	6ZKB
6ZKB_8-8-18	TRUE	6ZKB
6ZKB_7-14-23	TRUE	6ZKB
6ZKB_9-12-27	TRUE	6ZKB
6ZKB_3-3-26	TRUE	6ZKB
6ZKB_1-12-27	TRUE	6ZKB
6ZKB_4-4-19	TRUE	6ZKB
6ZKB_12-12-23	TRUE	6ZKB
6ZKB_7-12-22	TRUE	6ZKB
6ZKB_9-10-10	TRUE	6ZKB
6ZKB_7-12-24	TRUE	6ZKB
6ZKB_11-11-23	TRUE	6ZKB
6ZKB_7-7-11	TRUE	6ZKB
6ZKB_1-2-12	TRUE	6ZKB
6ZKB_5-11-11	TRUE	6ZKB
6ZKB_5-12-12	TRUE	6ZKB
6ZKB_5-12-25	TRUE	6ZKB
6ZKB_10-12-22	TRUE	6ZKB
6ZKB_11-12-25	TRUE	6ZKB
6ZKB_5-10-12	TRUE	6ZKB
6ZKB_1-1-15	TRUE	6ZKB
6ZKB_3-8-8	TRUE	6ZKB
6ZKB_9-27-29	TRUE	6ZKB
6ZKB_4-8-19	TRUE	6ZKB
6ZKB_7-7-14	TRUE	6ZKB
6ZKB_12-22-29	TRUE	6ZKB
6ZKB_4-8-8	TRUE	6ZKB
6ZKB_3-8-26	TRUE	6ZKB
6ZKB_7-11-14	TRUE	6ZKB
6ZKB_7-14-29	TRUE	6ZKB
6ZKB_8-8-21	TRUE	6ZKB
6ZKB_2-6-29	TRUE	6ZKB
6ZKB_7-23-29	TRUE	6ZKB
6ZKB_12-12-29	TRUE	6ZKB
6ZKB_6-16-24	TRUE	6ZKB
6ZKB_1-2-15	TRUE	6ZKB
6ZKB_11-12-26	TRUE	6ZKB
6ZKB_9-9-27	TRUE	6ZKB
6ZKB_10-10-13	FALSE	6ZKB
6ZKB_7-12-25	TRUE	6ZKB
6ZKB_12-23-27	TRUE	6ZKB
6ZKB_1-12-12	TRUE	6ZKB
6ZKB_1-9-12	TRUE	6ZKB
6ZKB_3-4-8	TRUE	6ZKB
6ZKB_1-12-24	TRUE	6ZKB
6SQR_1-2-2	TRUE	6SQR
6SQR_2-3-3	TRUE	6SQR
6SQR_1-3-3	TRUE	6SQR
6SQR_1-2-3	FALSE	6SQR
6SQR_1-1-2	FALSE	6SQR
6SQR_1-1-1	TRUE	6SQR
6SQR_2-2-2	TRUE	6SQR
6SQR_1-1-3	TRUE	6SQR
6SQR_2-2-3	TRUE	6SQR
1MFR_1-1-1	TRUE	1MFR
2VYC_1-1-1	TRUE	2VYC
2A3W_1-1-1	TRUE	2A3W
2D3A_1-1-1	TRUE	2D3A
1NLX_1-1-1	TRUE	1NLX
7AJP_1-1-1	FALSE	7AJP
1BCF_1-1-1	TRUE	1BCF
3ZK1_1-1-1	FALSE	3ZK1
4BHU_1-1-1	TRUE	4BHU
4BHU_2-2-2	TRUE	4BHU
4BHU_1-1-2	TRUE	4BHU
5K2M_1-1-1	TRUE	5K2M
5K2M_1-1-2	TRUE	5K2M
5K2M_1-2-2	TRUE	5K2M
3VG8_1-1-1	TRUE	3VG8
1M3U_1-1-1	TRUE	1M3U
6OVH_1-1-1	TRUE	6OVH
1Z6O_2-2-2	TRUE	1Z6O
1Z6O_1-2-2	TRUE	1Z6O
1Z6O_1-1-1	FALSE	1Z6O
1Z6O_1-1-2	TRUE	1Z6O
1Q5Q_1-1-2	TRUE	1Q5Q
1Q5Q_2-2-2	TRUE	1Q5Q
1Q5Q_1-1-1	TRUE	1Q5Q
6N3P_2-2-2	TRUE	6N3P
6N3P_1-1-2	FALSE	6N3P
6N3P_1-1-1	FALSE	6N3P
6S5L_1-1-1	TRUE	6S5L
1N8J_1-1-1	TRUE	1N8J
7JKC_1-1-1	TRUE	7JKC
4RDQ_3-3-3	TRUE	4RDQ
4RDQ_1-1-2	TRUE	4RDQ
4RDQ_2-2-3	TRUE	4RDQ
4RDQ_1-2-3	TRUE	4RDQ
4RDQ_1-1-1	TRUE	4RDQ
4RDQ_1-2-2	TRUE	4RDQ
3JVO_1-1-1	TRUE	3JVO
4F4S_1-1-1	FALSE	4F4S
7NRQ_1-1-1	TRUE	7NRQ
4JPN_1-1-1	TRUE	4JPN
6WBN_1-1-1	TRUE	6WBN
6Z1F_1-3-3	TRUE	6Z1F
6Z1F_1-1-3	TRUE	6Z1F
6Z1F_1-1-1	TRUE	6Z1F
6Z1F_2-2-2	TRUE	6Z1F
6Z1F_2-3-3	TRUE	6Z1F
6Z1F_1-2-2	TRUE	6Z1F
6Z1F_1-2-3	TRUE	6Z1F
6Z1F_2-2-3	TRUE	6Z1F
6Z1F_1-1-2	TRUE	6Z1F
3U6X_1-1-2	FALSE	3U6X
3U6X_1-2-2	TRUE	3U6X
3U6X_2-2-2	TRUE	3U6X
3U6X_1-1-1	FALSE	3U6X
1VF7_1-1-1	TRUE	1VF7
3OJ5_1-1-1	TRUE	3OJ5
1TH7_1-1-1	FALSE	1TH7
3ZNU_1-1-1	FALSE	3ZNU
6FWH_1-1-1	FALSE	6FWH
2X2V_1-1-1	FALSE	2X2V
7CGE_1-1-1	TRUE	7CGE
7CGE_4-4-4	TRUE	7CGE
7CGE_1-4-4	TRUE	7CGE
7CGE_1-1-4	FALSE	7CGE
5UK3_1-1-1	TRUE	5UK3
2BL2_1-1-1	TRUE	2BL2
6JCV_1-1-1	TRUE	6JCV
6GRJ_1-1-1	TRUE	6GRJ
2G9T_1-1-1	TRUE	2G9T
1M5Q_1-1-1	TRUE	1M5Q
1AVO_1-1-1	TRUE	1AVO
1AVO_1-1-2	TRUE	1AVO
1AVO_2-2-2	FALSE	1AVO
1AVO_1-2-2	FALSE	1AVO
1IRU_12-13-14	FALSE	1IRU
1IRU_3-11-11	TRUE	1IRU
1IRU_1-9-14	TRUE	1IRU
1IRU_12-12-13	TRUE	1IRU
1IRU_5-6-7	TRUE	1IRU
1IRU_9-12-13	TRUE	1IRU
1IRU_1-1-9	TRUE	1IRU
1IRU_9-10-14	TRUE	1IRU
1IRU_2-3-4	FALSE	1IRU
1IRU_1-2-7	FALSE	1IRU
1IRU_9-9-14	TRUE	1IRU
1IRU_6-13-14	FALSE	1IRU
1IRU_1-7-7	TRUE	1IRU
1IRU_5-5-13	TRUE	1IRU
1IRU_8-9-10	TRUE	1IRU
1IRU_3-11-12	TRUE	1IRU
1IRU_5-5-6	TRUE	1IRU
1IRU_8-8-14	TRUE	1IRU
1IRU_9-10-12	TRUE	1IRU
1IRU_1-9-13	FALSE	1IRU
1IRU_6-7-14	FALSE	1IRU
1IRU_5-6-13	TRUE	1IRU
1IRU_8-8-9	TRUE	1IRU
1IRU_1-1-7	FALSE	1IRU
1IRU_10-11-12	FALSE	1IRU
1IRU_1-9-10	FALSE	1IRU
1IRU_10-12-13	TRUE	1IRU
1IRU_6-6-14	TRUE	1IRU
1IRU_6-8-14	TRUE	1IRU
1IRU_1-2-9	FALSE	1IRU
1IRU_4-11-12	TRUE	1IRU
1IRU_10-13-13	TRUE	1IRU
1IRU_4-4-11	TRUE	1IRU
1IRU_11-11-11	TRUE	1IRU
1IRU_5-13-13	TRUE	1IRU
1IRU_4-5-6	FALSE	1IRU
1IRU_9-13-13	TRUE	1IRU
1IRU_10-10-12	TRUE	1IRU
1IRU_5-6-14	TRUE	1IRU
1IRU_10-10-11	FALSE	1IRU
1IRU_2-3-11	TRUE	1IRU
1IRU_3-3-4	TRUE	1IRU
1IRU_6-6-7	TRUE	1IRU
1IRU_9-10-13	FALSE	1IRU
1IRU_10-13-14	TRUE	1IRU
1IRU_9-10-11	TRUE	1IRU
1IRU_4-11-11	TRUE	1IRU
1IRU_8-9-14	TRUE	1IRU
1IRU_3-4-11	FALSE	1IRU
1IRU_1-8-9	FALSE	1IRU
1IRU_1-6-7	FALSE	1IRU
1IRU_9-14-14	TRUE	1IRU
1IRU_8-14-14	TRUE	1IRU
1IRU_10-11-13	TRUE	1IRU
1IRU_4-5-5	TRUE	1IRU
1IRU_5-10-13	TRUE	1IRU
1IRU_11-12-12	TRUE	1IRU
1IRU_10-10-13	TRUE	1IRU
1IRU_3-3-11	TRUE	1IRU
1IRU_1-1-2	TRUE	1IRU
1IRU_4-5-11	TRUE	1IRU
1IRU_4-10-11	FALSE	1IRU
1IRU_1-7-9	FALSE	1IRU
1IRU_11-11-12	TRUE	1IRU
1IRU_5-9-13	TRUE	1IRU
1IRU_13-14-14	TRUE	1IRU
1IRU_5-6-6	FALSE	1IRU
1IRU_13-13-14	TRUE	1IRU
1IRU_11-12-13	TRUE	1IRU
1IRU_5-13-14	TRUE	1IRU
1IRU_8-8-8	TRUE	1IRU
1IRU_6-9-14	TRUE	1IRU
1IRU_5-12-13	FALSE	1IRU
1IRU_3-4-5	TRUE	1IRU
1IRU_9-10-10	TRUE	1IRU
1IRU_12-13-13	FALSE	1IRU
1IRU_3-10-11	FALSE	1IRU
1IRU_6-14-14	TRUE	1IRU
1IRU_6-7-7	FALSE	1IRU
1IRU_8-9-13	TRUE	1IRU
1IRU_2-3-3	TRUE	1IRU
1IRU_8-13-14	TRUE	1IRU
1IRU_3-4-4	TRUE	1IRU
1IRU_10-12-12	TRUE	1IRU
1IRU_8-9-9	TRUE	1IRU
1IRU_9-9-10	TRUE	1IRU
1IRU_2-2-3	FALSE	1IRU
1IRU_4-4-5	TRUE	1IRU
1IRU_1-2-3	FALSE	1IRU
1IRU_9-9-13	TRUE	1IRU
1IRU_4-5-13	TRUE	1IRU
1IRU_1-2-2	FALSE	1IRU
1IRU_9-13-14	TRUE	1IRU
1IRU_10-11-11	TRUE	1IRU
1IRU_1-9-9	TRUE	1IRU
7JJP_1-1-1	TRUE	7JJP
2DJW_1-1-1	TRUE	2DJW
6KRB_1-1-1	FALSE	6KRB
5B04_2-5-5	TRUE	5B04
5B04_1-3-4	TRUE	5B04
5B04_1-1-1	TRUE	5B04
5B04_1-1-2	TRUE	5B04
5B04_2-2-5	TRUE	5B04
5B04_3-4-5	TRUE	5B04
5B04_1-2-4	TRUE	5B04
5B04_2-3-5	TRUE	5B04
5B04_1-2-5	TRUE	5B04
5B04_2-3-4	TRUE	5B04
5B04_2-4-5	TRUE	5B04
5B04_3-5-5	TRUE	5B04
5B04_3-3-5	TRUE	5B04
5B04_3-4-4	TRUE	5B04
5B04_2-4-4	TRUE	5B04
5B04_2-2-4	TRUE	5B04
5B04_3-3-4	TRUE	5B04
5B04_1-1-4	TRUE	5B04
5B04_1-2-2	TRUE	5B04
5B04_1-4-4	TRUE	5B04
3TOS_1-1-1	TRUE	3TOS
5J09_1-1-1	TRUE	5J09
3LAY_1-1-1	TRUE	3LAY
1IS7_1-1-1	TRUE	1IS7
1IS7_1-2-2	TRUE	1IS7
1IS7_2-2-2	FALSE	1IS7
1IS7_1-1-2	TRUE	1IS7
6X04_1-2-2	TRUE	6X04
6X04_2-2-2	FALSE	6X04
6X04_1-1-2	TRUE	6X04
5LK5_1-1-1	TRUE	5LK5
3N99_1-1-1	TRUE	3N99
2C41_1-1-1	TRUE	2C41

## Sheet: FD_DIMER_CLASHES
Model_name	Clash	PDB
6RDB_1-3	FALSE	6RDB
6RDB_6-7	FALSE	6RDB
6RDB_1-1	FALSE	6RDB
6RDB_3-4	FALSE	6RDB
6RDB_3-5	FALSE	6RDB
6RDB_5-6	FALSE	6RDB
6RDB_2-6	FALSE	6RDB
6RDB_4-5	FALSE	6RDB
6RDB_1-4	FALSE	6RDB
6RDB_1-5	FALSE	6RDB
6RDB_5-7	FALSE	6RDB
2NV2_1-1	FALSE	2NV2
2NV2_1-2	FALSE	2NV2
6NHT_1-1	FALSE	6NHT
6NHT_2-2	FALSE	6NHT
6NHT_1-2	FALSE	6NHT
4C2M_5-13	FALSE	4C2M
4C2M_1-14	FALSE	4C2M
4C2M_2-3	TRUE	4C2M
4C2M_10-14	FALSE	4C2M
4C2M_5-8	TRUE	4C2M
4C2M_5-14	FALSE	4C2M
4C2M_6-14	FALSE	4C2M
4C2M_4-14	FALSE	4C2M
4C2M_2-14	FALSE	4C2M
4C2M_1-5	FALSE	4C2M
4C2M_3-6	FALSE	4C2M
4C2M_2-10	FALSE	4C2M
4C2M_5-6	FALSE	4C2M
4C2M_4-5	TRUE	4C2M
4C2M_1-6	FALSE	4C2M
4C2M_5-10	FALSE	4C2M
4C2M_5-5	TRUE	4C2M
4C2M_6-13	FALSE	4C2M
4C2M_5-9	FALSE	4C2M
4C2M_3-14	FALSE	4C2M
5N5E_1-1	FALSE	5N5E
6YBQ_1-2	FALSE	6YBQ
6YBQ_1-1	FALSE	6YBQ
1TR0_1-1	FALSE	1TR0
1RVV_1-1	FALSE	1RVV
1DPS_1-1	FALSE	1DPS
5T11_1-1	FALSE	5T11
4K2J_1-1	FALSE	4K2J
2V18_1-1	FALSE	2V18
6UIW_1-1	TRUE	6UIW
3KIF_1-1	FALSE	3KIF
1X0R_1-1	FALSE	1X0R
3MQ7_1-1	FALSE	3MQ7
1IJG_1-1	FALSE	1IJG
6RO0_3-4	TRUE	6RO0
6RO0_2-4	FALSE	6RO0
6RO0_1-3	FALSE	6RO0
6RO0_1-4	FALSE	6RO0
6RO0_1-5	FALSE	6RO0
6RO0_4-5	FALSE	6RO0
6RO0_2-5	FALSE	6RO0
1TYF_1-1	FALSE	1TYF
1RBL_1-1	FALSE	1RBL
1RBL_1-2	FALSE	1RBL
5TRM_1-1	FALSE	5TRM
6LNI_1-1	FALSE	6LNI
2V5H_2-2	FALSE	2V5H
2V5H_1-2	FALSE	2V5H
2V5H_1-1	FALSE	2V5H
3TXQ_1-1	FALSE	3TXQ
2QJG_1-1	FALSE	2QJG
3ZQM_1-1	FALSE	3ZQM
6RD7_1-7	FALSE	6RD7
6RD7_2-5	FALSE	6RD7
6RD7_2-9	FALSE	6RD7
6RD7_6-9	FALSE	6RD7
6RD7_5-7	TRUE	6RD7
6RD7_1-4	FALSE	6RD7
6RD7_1-6	FALSE	6RD7
6RD7_4-6	FALSE	6RD7
6RD7_8-8	FALSE	6RD7
6RD7_1-5	FALSE	6RD7
6RD7_1-2	FALSE	6RD7
6RD7_2-6	FALSE	6RD7
6RD7_3-9	FALSE	6RD7
6RD7_4-5	FALSE	6RD7
6RD7_2-3	FALSE	6RD7
6RD7_8-9	FALSE	6RD7
6RD7_7-9	FALSE	6RD7
6RD7_4-9	FALSE	6RD7
6RD7_5-6	FALSE	6RD7
6RD7_5-9	FALSE	6RD7
6RD7_2-4	FALSE	6RD7
7JZ2_2-4	FALSE	7JZ2
7JZ2_2-3	FALSE	7JZ2
7JZ2_3-4	FALSE	7JZ2
7JZ2_1-2	FALSE	7JZ2
7JZ2_4-4	FALSE	7JZ2
3BJQ_1-1	FALSE	3BJQ
6OFG_1-1	FALSE	6OFG
5BSE_1-1	FALSE	5BSE
1VDM_1-1	FALSE	1VDM
6SSI_1-2	FALSE	6SSI
6SSI_1-1	FALSE	6SSI
2V7Q_1-2	FALSE	2V7Q
2V7Q_1-3	FALSE	2V7Q
2V7Q_4-5	FALSE	2V7Q
2V7Q_3-5	FALSE	2V7Q
2V7Q_3-4	FALSE	2V7Q
2V7Q_3-6	FALSE	2V7Q
2V7Q_2-3	FALSE	2V7Q
2V7Q_1-6	FALSE	2V7Q
2V7Q_2-6	FALSE	2V7Q
1X0P_1-1	FALSE	1X0P
2BX9_1-1	FALSE	2BX9
2WCV_1-1	FALSE	2WCV
4RAP_1-1	FALSE	4RAP
1S3Q_1-1	FALSE	1S3Q
1DW9_1-1	FALSE	1DW9
6J0B_1-1	TRUE	6J0B
6J0B_1-2	FALSE	6J0B
6J0B_2-2	FALSE	6J0B
3BFJ_1-1	FALSE	3BFJ
1Q95_2-2	FALSE	1Q95
1Q95_1-1	FALSE	1Q95
1Q95_1-2	FALSE	1Q95
1HKX_1-1	FALSE	1HKX
3ZIA_1-2	FALSE	3ZIA
3ZIA_4-5	FALSE	3ZIA
3ZIA_2-3	FALSE	3ZIA
3ZIA_1-3	FALSE	3ZIA
3ZIA_3-4	FALSE	3ZIA
3ZIA_1-1	TRUE	3ZIA
3ZIA_3-5	FALSE	3ZIA
4IC1_1-1	FALSE	4IC1
2WYR_1-1	TRUE	2WYR
3A2C_1-1	FALSE	3A2C
3HHW_1-1	FALSE	3HHW
3HHW_1-2	FALSE	3HHW
3HHW_2-2	FALSE	3HHW
5JQL_1-1	FALSE	5JQL
5JQL_1-2	FALSE	5JQL
1L6W_1-1	FALSE	1L6W
3R90_1-1	FALSE	3R90
1G0U_5-13	FALSE	1G0U
1G0U_6-13	FALSE	1G0U
1G0U_3-4	FALSE	1G0U
1G0U_9-10	FALSE	1G0U
1G0U_4-13	FALSE	1G0U
1G0U_5-6	FALSE	1G0U
1G0U_6-11	FALSE	1G0U
1G0U_4-14	FALSE	1G0U
1G0U_1-13	FALSE	1G0U
1G0U_2-2	FALSE	1G0U
1G0U_12-13	FALSE	1G0U
1G0U_1-7	FALSE	1G0U
1G0U_2-8	FALSE	1G0U
1G0U_2-14	FALSE	1G0U
1G0U_6-6	FALSE	1G0U
1G0U_2-3	FALSE	1G0U
1G0U_4-5	FALSE	1G0U
1G0U_7-8	FALSE	1G0U
1G0U_8-9	FALSE	1G0U
1G0U_5-10	FALSE	1G0U
1G0U_10-11	FALSE	1G0U
1G0U_13-14	FALSE	1G0U
1G0U_1-12	FALSE	1G0U
1G0U_4-9	FALSE	1G0U
1G0U_6-12	FALSE	1G0U
1G0U_1-14	FALSE	1G0U
1G0U_11-12	FALSE	1G0U
1G0U_3-14	FALSE	1G0U
1F1H_1-1	FALSE	1F1H
6KWY_1-7	FALSE	6KWY
6KWY_1-2	FALSE	6KWY
6KWY_5-6	FALSE	6KWY
6KWY_3-10	FALSE	6KWY
6KWY_2-10	FALSE	6KWY
6KWY_8-14	FALSE	6KWY
6KWY_2-9	FALSE	6KWY
6KWY_10-10	FALSE	6KWY
6KWY_5-15	FALSE	6KWY
6KWY_8-12	FALSE	6KWY
6KWY_3-15	FALSE	6KWY
6KWY_12-13	FALSE	6KWY
6KWY_4-15	FALSE	6KWY
6KWY_6-7	FALSE	6KWY
6KWY_11-12	FALSE	6KWY
6KWY_4-5	TRUE	6KWY
6KWY_3-4	FALSE	6KWY
6KWY_7-8	FALSE	6KWY
6KWY_6-14	FALSE	6KWY
6KWY_5-13	FALSE	6KWY
6KWY_2-15	FALSE	6KWY
6KWY_9-12	FALSE	6KWY
6KWY_1-15	FALSE	6KWY
6KWY_3-11	FALSE	6KWY
6KWY_2-3	FALSE	6KWY
6KWY_8-9	FALSE	6KWY
6KWY_9-10	FALSE	6KWY
6KWY_10-11	FALSE	6KWY
6KWY_7-15	FALSE	6KWY
6KWY_9-11	FALSE	6KWY
6KWY_4-12	FALSE	6KWY
6KWY_13-14	FALSE	6KWY
6KWY_14-14	FALSE	6KWY
6KWY_8-13	FALSE	6KWY
6KWY_6-15	FALSE	6KWY
6LQH_1-1	FALSE	6LQH
6LQH_1-2	FALSE	6LQH
6LQH_2-2	TRUE	6LQH
2GRE_1-1	FALSE	2GRE
6E7D_1-1	FALSE	6E7D
6E7D_1-2	FALSE	6E7D
6W6M_1-1	TRUE	6W6M
2P1B_1-1	TRUE	2P1B
6RKE_1-2	FALSE	6RKE
6RKE_2-2	FALSE	6RKE
6RKE_1-1	FALSE	6RKE
5JYX_1-1	FALSE	5JYX
1D0I_1-1	FALSE	1D0I
1GH0_1-2	FALSE	1GH0
1GH0_1-1	FALSE	1GH0
5CW7_1-2	FALSE	5CW7
5CW7_2-2	FALSE	5CW7
5NFR_1-1	FALSE	5NFR
6QSU_2-2	FALSE	6QSU
6QSU_1-2	FALSE	6QSU
2OBX_1-1	TRUE	2OBX
1IWA_2-2	FALSE	1IWA
1IWA_1-1	FALSE	1IWA
1IWA_1-2	FALSE	1IWA
6M3X_1-1	FALSE	6M3X
7JQZ_1-1	FALSE	7JQZ
6ZEE_1-1	FALSE	6ZEE
6ZEE_2-2	FALSE	6ZEE
6ZEE_1-2	FALSE	6ZEE
5F2Q_1-1	FALSE	5F2Q
6UWR_1-1	FALSE	6UWR
1PCQ_2-2	FALSE	1PCQ
1PCQ_1-1	FALSE	1PCQ
1PCQ_1-2	FALSE	1PCQ
2VYR_2-2	FALSE	2VYR
2VYR_1-1	FALSE	2VYR
2VYR_1-2	FALSE	2VYR
7C4J_6-7	FALSE	7C4J
7C4J_4-6	FALSE	7C4J
7C4J_4-9	TRUE	7C4J
7C4J_8-10	TRUE	7C4J
7C4J_2-8	FALSE	7C4J
7C4J_1-4	FALSE	7C4J
7C4J_4-7	FALSE	7C4J
7C4J_6-8	TRUE	7C4J
7C4J_4-8	FALSE	7C4J
7C4J_3-8	FALSE	7C4J
7C4J_5-9	FALSE	7C4J
7C4J_1-5	FALSE	7C4J
7C4J_2-3	FALSE	7C4J
7C4J_5-8	TRUE	7C4J
7C4J_9-10	FALSE	7C4J
7C4J_8-9	TRUE	7C4J
7C4J_4-4	TRUE	7C4J
7C4J_4-5	FALSE	7C4J
7C4J_7-9	FALSE	7C4J
7C4J_5-10	FALSE	7C4J
7C4J_1-9	FALSE	7C4J
7C4J_6-10	FALSE	7C4J
7C4J_7-8	TRUE	7C4J
7C4J_7-10	FALSE	7C4J
7C4J_4-10	FALSE	7C4J
3FP9_1-1	FALSE	3FP9
3DTD_1-1	FALSE	3DTD
3OOQ_1-1	FALSE	3OOQ
3ONR_1-1	FALSE	3ONR
5AA5_1-1	FALSE	5AA5
5AA5_1-2	FALSE	5AA5
2YMD_1-1	FALSE	2YMD
6G94_1-3	FALSE	6G94
6G94_1-2	FALSE	6G94
6G94_3-3	FALSE	6G94
6G94_1-1	FALSE	6G94
6PYT_1-2	FALSE	6PYT
6PYT_1-1	FALSE	6PYT
6PYT_2-2	TRUE	6PYT
1NGK_1-1	FALSE	1NGK
6QLV_1-1	FALSE	6QLV
2DD4_2-3	FALSE	2DD4
2DD4_1-3	FALSE	2DD4
2DD4_1-2	FALSE	2DD4
2DD4_2-2	TRUE	2DD4
4RSU_1-1	FALSE	4RSU
4RSU_1-2	FALSE	4RSU
4RSU_2-2	TRUE	4RSU
3M1A_1-1	FALSE	3M1A
2EWC_1-1	FALSE	2EWC
1BHC_1-1	FALSE	1BHC
1G63_1-1	FALSE	1G63
6OSJ_1-1	FALSE	6OSJ
1X9F_3-4	FALSE	1X9F
1X9F_1-2	FALSE	1X9F
1X9F_1-3	FALSE	1X9F
1X9F_1-4	FALSE	1X9F
1X9F_4-4	FALSE	1X9F
1X9F_2-3	FALSE	1X9F
3M0W_1-1	FALSE	3M0W
1KB9_7-10	FALSE	1KB9
1KB9_1-4	FALSE	1KB9
1KB9_5-6	FALSE	1KB9
1KB9_6-9	FALSE	1KB9
1KB9_1-10	FALSE	1KB9
1KB9_3-7	FALSE	1KB9
1KB9_2-3	FALSE	1KB9
1KB9_5-9	FALSE	1KB9
1KB9_6-8	FALSE	1KB9
1KB9_5-10	FALSE	1KB9
1KB9_9-10	FALSE	1KB9
1KB9_7-11	FALSE	1KB9
1KB9_2-7	FALSE	1KB9
1KB9_6-11	FALSE	1KB9
1KB9_6-7	FALSE	1KB9
1KB9_1-7	FALSE	1KB9
1KB9_1-11	FALSE	1KB9
1KB9_5-7	FALSE	1KB9
1KB9_6-10	FALSE	1KB9
3K6C_1-1	FALSE	3K6C
6MST_1-1	FALSE	6MST
1QAW_1-1	FALSE	1QAW
5OVS_1-1	FALSE	5OVS
1JYM_1-1	FALSE	1JYM
5XPB_1-1	FALSE	5XPB
6ESQ_1-1	FALSE	6ESQ
6ESQ_2-3	FALSE	6ESQ
6ESQ_3-3	FALSE	6ESQ
6ESQ_1-2	FALSE	6ESQ
2E6G_1-1	TRUE	2E6G
6SDZ_1-1	FALSE	6SDZ
2FKD_1-1	FALSE	2FKD
6Z16_5-7	TRUE	6Z16
6Z16_3-4	FALSE	6Z16
6Z16_2-4	FALSE	6Z16
6Z16_6-7	FALSE	6Z16
6Z16_1-6	FALSE	6Z16
6Z16_2-5	FALSE	6Z16
6Z16_2-6	FALSE	6Z16
6Z16_1-2	FALSE	6Z16
6Z16_1-4	FALSE	6Z16
6Z16_2-7	FALSE	6Z16
6Z16_1-3	FALSE	6Z16
1KP8_1-1	FALSE	1KP8
4EJ0_1-1	FALSE	4EJ0
6MRT_1-1	FALSE	6MRT
1H2I_1-1	FALSE	1H2I
1A8R_1-1	FALSE	1A8R
6ZKB_4-19	FALSE	6ZKB
6ZKB_26-28	FALSE	6ZKB
6ZKB_12-13	FALSE	6ZKB
6ZKB_3-24	FALSE	6ZKB
6ZKB_5-13	FALSE	6ZKB
6ZKB_3-22	FALSE	6ZKB
6ZKB_10-12	FALSE	6ZKB
6ZKB_14-23	FALSE	6ZKB
6ZKB_10-29	FALSE	6ZKB
6ZKB_8-20	FALSE	6ZKB
6ZKB_5-12	FALSE	6ZKB
6ZKB_6-28	FALSE	6ZKB
6ZKB_19-22	FALSE	6ZKB
6ZKB_20-21	FALSE	6ZKB
6ZKB_12-27	FALSE	6ZKB
6ZKB_5-11	FALSE	6ZKB
6ZKB_11-23	FALSE	6ZKB
6ZKB_12-23	FALSE	6ZKB
6ZKB_19-21	FALSE	6ZKB
6ZKB_11-26	FALSE	6ZKB
6ZKB_18-20	FALSE	6ZKB
6ZKB_3-21	FALSE	6ZKB
6ZKB_26-29	FALSE	6ZKB
6ZKB_15-26	FALSE	6ZKB
6ZKB_9-10	FALSE	6ZKB
6ZKB_6-16	FALSE	6ZKB
6ZKB_24-25	FALSE	6ZKB
6ZKB_23-24	FALSE	6ZKB
6ZKB_17-23	FALSE	6ZKB
6ZKB_23-29	FALSE	6ZKB
6ZKB_11-27	FALSE	6ZKB
6ZKB_4-20	FALSE	6ZKB
6ZKB_12-24	FALSE	6ZKB
6ZKB_8-18	FALSE	6ZKB
6ZKB_3-8	FALSE	6ZKB
6ZKB_1-2	FALSE	6ZKB
6ZKB_9-29	FALSE	6ZKB
6ZKB_23-26	FALSE	6ZKB
6ZKB_21-22	FALSE	6ZKB
6ZKB_2-6	FALSE	6ZKB
6ZKB_1-15	FALSE	6ZKB
6ZKB_9-27	FALSE	6ZKB
6ZKB_1-22	FALSE	6ZKB
6ZKB_2-24	FALSE	6ZKB
6ZKB_7-23	FALSE	6ZKB
6ZKB_9-26	FALSE	6ZKB
6ZKB_18-21	FALSE	6ZKB
6ZKB_15-23	TRUE	6ZKB
6ZKB_9-12	FALSE	6ZKB
6ZKB_15-29	FALSE	6ZKB
6ZKB_8-28	FALSE	6ZKB
6ZKB_3-26	FALSE	6ZKB
6ZKB_2-15	FALSE	6ZKB
6ZKB_1-24	FALSE	6ZKB
6ZKB_6-29	FALSE	6ZKB
6ZKB_1-12	FALSE	6ZKB
6ZKB_12-22	FALSE	6ZKB
6ZKB_12-25	FALSE	6ZKB
6ZKB_4-8	FALSE	6ZKB
6ZKB_2-16	FALSE	6ZKB
6ZKB_19-20	TRUE	6ZKB
6ZKB_7-29	FALSE	6ZKB
6ZKB_18-28	FALSE	6ZKB
6ZKB_3-28	FALSE	6ZKB
6ZKB_7-12	FALSE	6ZKB
6ZKB_12-14	FALSE	6ZKB
6ZKB_10-14	FALSE	6ZKB
6ZKB_17-29	FALSE	6ZKB
6ZKB_22-24	TRUE	6ZKB
6ZKB_4-28	FALSE	6ZKB
6ZKB_6-24	FALSE	6ZKB
6ZKB_11-12	FALSE	6ZKB
6ZKB_6-26	FALSE	6ZKB
6ZKB_12-29	FALSE	6ZKB
6ZKB_10-13	FALSE	6ZKB
6ZKB_7-14	FALSE	6ZKB
6ZKB_8-21	FALSE	6ZKB
6ZKB_9-11	FALSE	6ZKB
6ZKB_21-24	FALSE	6ZKB
6ZKB_1-23	FALSE	6ZKB
6ZKB_7-11	FALSE	6ZKB
6ZKB_5-27	FALSE	6ZKB
6ZKB_17-26	FALSE	6ZKB
6SQR_1-3	FALSE	6SQR
6SQR_2-2	FALSE	6SQR
6SQR_1-1	FALSE	6SQR
6SQR_1-2	FALSE	6SQR
6SQR_2-3	FALSE	6SQR
1MFR_1-1	FALSE	1MFR
2VYC_1-1	FALSE	2VYC
6ZK9_12-17	FALSE	6ZK9
6ZK9_3-4	FALSE	6ZK9
6ZK9_1-13	FALSE	6ZK9
6ZK9_8-14	FALSE	6ZK9
6ZK9_4-18	FALSE	6ZK9
6ZK9_2-3	FALSE	6ZK9
6ZK9_8-16	FALSE	6ZK9
6ZK9_13-16	FALSE	6ZK9
6ZK9_9-16	FALSE	6ZK9
6ZK9_13-18	FALSE	6ZK9
6ZK9_3-7	FALSE	6ZK9
6ZK9_2-13	FALSE	6ZK9
6ZK9_8-9	FALSE	6ZK9
6ZK9_9-18	FALSE	6ZK9
6ZK9_16-18	FALSE	6ZK9
6ZK9_4-7	FALSE	6ZK9
6ZK9_1-8	FALSE	6ZK9
6ZK9_13-14	FALSE	6ZK9
6ZK9_9-13	FALSE	6ZK9
6ZK9_6-14	FALSE	6ZK9
6ZK9_4-15	FALSE	6ZK9
6ZK9_1-6	FALSE	6ZK9
6ZK9_11-16	FALSE	6ZK9
6ZK9_3-13	FALSE	6ZK9
6ZK9_14-18	FALSE	6ZK9
6ZK9_8-13	FALSE	6ZK9
6ZK9_8-11	FALSE	6ZK9
6ZK9_7-13	FALSE	6ZK9
6ZK9_1-15	FALSE	6ZK9
6ZK9_3-17	FALSE	6ZK9
6ZK9_1-14	FALSE	6ZK9
6ZK9_14-15	FALSE	6ZK9
6ZK9_1-4	FALSE	6ZK9
6ZK9_5-13	FALSE	6ZK9
6ZK9_2-8	FALSE	6ZK9
6ZK9_7-10	FALSE	6ZK9
6ZK9_2-12	FALSE	6ZK9
6ZK9_12-13	FALSE	6ZK9
6ZK9_2-17	FALSE	6ZK9
6ZK9_11-14	FALSE	6ZK9
6ZK9_14-16	FALSE	6ZK9
6ZK9_1-3	FALSE	6ZK9
6ZK9_15-16	FALSE	6ZK9
6ZK9_6-8	FALSE	6ZK9
6ZK9_1-7	FALSE	6ZK9
1L0L_2-3	FALSE	1L0L
1L0L_6-7	FALSE	1L0L
1L0L_7-9	FALSE	1L0L
1L0L_8-9	FALSE	1L0L
1L0L_5-9	FALSE	1L0L
1L0L_6-9	FALSE	1L0L
1L0L_5-8	FALSE	1L0L
1L0L_5-6	FALSE	1L0L
1L0L_6-8	FALSE	1L0L
1L0L_1-4	FALSE	1L0L
1L0L_1-9	FALSE	1L0L
1L0L_5-7	FALSE	1L0L
1L0L_6-10	FALSE	1L0L
1L0L_1-2	FALSE	1L0L
1L0L_4-11	TRUE	1L0L
1L0L_1-7	FALSE	1L0L
1L0L_2-7	FALSE	1L0L
1L0L_2-6	FALSE	1L0L
1L0L_1-11	FALSE	1L0L
1L0L_1-3	FALSE	1L0L
2A3W_1-1	FALSE	2A3W
2D3A_1-1	FALSE	2D3A
1NLX_1-1	FALSE	1NLX
7AJP_1-1	FALSE	7AJP
1BCF_1-1	FALSE	1BCF
3ZK1_1-1	FALSE	3ZK1
4BHU_1-1	FALSE	4BHU
4BHU_1-2	FALSE	4BHU
5ODC_4-5	FALSE	5ODC
5ODC_1-4	FALSE	5ODC
5ODC_1-3	FALSE	5ODC
5ODC_1-1	FALSE	5ODC
5ODC_1-5	FALSE	5ODC
5ODC_2-3	FALSE	5ODC
5ODC_5-6	TRUE	5ODC
1KYO_2-12	FALSE	1KYO
1KYO_1-2	FALSE	1KYO
1KYO_4-8	FALSE	1KYO
1KYO_6-11	FALSE	1KYO
1KYO_4-7	FALSE	1KYO
1KYO_4-9	FALSE	1KYO
1KYO_11-11	TRUE	1KYO
1KYO_3-12	FALSE	1KYO
1KYO_6-12	FALSE	1KYO
1KYO_1-6	FALSE	1KYO
1KYO_1-4	FALSE	1KYO
1KYO_3-3	TRUE	1KYO
1KYO_3-6	FALSE	1KYO
1KYO_3-4	FALSE	1KYO
1KYO_2-2	FALSE	1KYO
1KYO_7-11	FALSE	1KYO
1KYO_11-12	FALSE	1KYO
1KYO_8-9	FALSE	1KYO
1KYO_4-6	FALSE	1KYO
1KYO_4-11	FALSE	1KYO
1KYO_1-7	FALSE	1KYO
1KYO_5-11	FALSE	1KYO
1KYO_3-11	FALSE	1KYO
1KYO_10-11	FALSE	1KYO
5K2M_1-1	FALSE	5K2M
5K2M_1-2	FALSE	5K2M
3VG8_1-1	FALSE	3VG8
1I50_3-8	FALSE	1I50
1I50_1-7	FALSE	1I50
1I50_1-4	TRUE	1I50
1I50_1-3	TRUE	1I50
1I50_2-4	FALSE	1I50
1I50_3-4	FALSE	1I50
1I50_1-8	FALSE	1I50
1I50_1-10	FALSE	1I50
1I50_4-10	FALSE	1I50
1I50_1-5	FALSE	1I50
1I50_1-6	FALSE	1I50
1I50_3-10	FALSE	1I50
1I50_2-3	FALSE	1I50
1M3U_1-1	FALSE	1M3U
6OVH_1-1	FALSE	6OVH
1Z6O_2-2	FALSE	1Z6O
1Z6O_1-1	TRUE	1Z6O
1Z6O_1-2	FALSE	1Z6O
1Q5Q_1-1	FALSE	1Q5Q
1Q5Q_1-2	FALSE	1Q5Q
6N3P_1-2	FALSE	6N3P
6N3P_1-1	FALSE	6N3P
6S5L_1-1	FALSE	6S5L
1N8J_1-1	FALSE	1N8J
7JKC_1-1	FALSE	7JKC
1YKK_2-2	TRUE	1YKK
1YKK_1-2	FALSE	1YKK
4RDQ_1-2	FALSE	4RDQ
4RDQ_1-1	FALSE	4RDQ
4RDQ_2-3	FALSE	4RDQ
3JVO_1-1	FALSE	3JVO
4F4S_1-1	FALSE	4F4S
7NRQ_1-1	TRUE	7NRQ
4JPN_1-1	FALSE	4JPN
6WBN_1-1	FALSE	6WBN
6Z1F_2-3	FALSE	6Z1F
6Z1F_2-2	FALSE	6Z1F
6Z1F_1-1	FALSE	6Z1F
6Z1F_1-2	FALSE	6Z1F
6Z1F_1-3	FALSE	6Z1F
3U6X_1-1	FALSE	3U6X
3U6X_2-2	FALSE	3U6X
3U6X_1-2	FALSE	3U6X
1VF7_1-1	FALSE	1VF7
3OJ5_1-1	FALSE	3OJ5
1TH7_1-1	FALSE	1TH7
3ZNU_1-1	FALSE	3ZNU
6FWH_1-1	FALSE	6FWH
2X2V_1-1	FALSE	2X2V
7CGE_2-3	FALSE	7CGE
7CGE_4-4	FALSE	7CGE
7CGE_2-2	FALSE	7CGE
7CGE_1-1	FALSE	7CGE
7CGE_1-2	FALSE	7CGE
7CGE_1-4	FALSE	7CGE
5UK3_1-1	FALSE	5UK3
2BL2_1-1	FALSE	2BL2
6JCV_1-1	TRUE	6JCV
6GRJ_1-1	FALSE	6GRJ
2G9T_1-1	FALSE	2G9T
1M5Q_1-1	FALSE	1M5Q
1AVO_1-1	FALSE	1AVO
1AVO_1-2	FALSE	1AVO
1AVO_2-2	FALSE	1AVO
1IRU_5-6	FALSE	1IRU
1IRU_2-3	FALSE	1IRU
1IRU_4-5	FALSE	1IRU
1IRU_1-9	FALSE	1IRU
1IRU_3-4	FALSE	1IRU
1IRU_5-13	FALSE	1IRU
1IRU_13-14	FALSE	1IRU
1IRU_9-13	FALSE	1IRU
1IRU_12-13	FALSE	1IRU
1IRU_8-14	FALSE	1IRU
1IRU_1-2	FALSE	1IRU
1IRU_6-7	FALSE	1IRU
1IRU_9-10	FALSE	1IRU
1IRU_9-14	FALSE	1IRU
1IRU_3-11	FALSE	1IRU
1IRU_4-11	FALSE	1IRU
1IRU_11-12	FALSE	1IRU
1IRU_10-13	FALSE	1IRU
1IRU_8-9	FALSE	1IRU
1IRU_10-11	FALSE	1IRU
1IRU_10-12	FALSE	1IRU
1IRU_11-11	FALSE	1IRU
1IRU_1-7	FALSE	1IRU
1IRU_6-14	FALSE	1IRU
1IRU_8-8	FALSE	1IRU
7JJP_1-1	FALSE	7JJP
2DJW_1-1	FALSE	2DJW
6KRB_1-1	FALSE	6KRB
5B04_1-1	FALSE	5B04
5B04_2-5	FALSE	5B04
5B04_1-2	FALSE	5B04
5B04_3-4	FALSE	5B04
5B04_2-4	FALSE	5B04
5B04_1-4	FALSE	5B04
5B04_3-5	FALSE	5B04
3TOS_1-1	FALSE	3TOS
5J09_1-1	TRUE	5J09
3LAY_1-1	FALSE	3LAY
1IS7_2-2	FALSE	1IS7
1IS7_1-2	FALSE	1IS7
1IS7_1-1	FALSE	1IS7
6X04_2-2	FALSE	6X04
6X04_1-2	FALSE	6X04
5LK5_1-1	FALSE	5LK5
3N99_1-1	FALSE	3N99
2C41_1-1	FALSE	2C41

## Sheet: FD_TRIMER_CLASHES
Model_name	Clash	PDB
6RDB_1-4-5	FALSE	6RDB
6RDB_2-6-7	FALSE	6RDB
6RDB_1-1-4	FALSE	6RDB
6RDB_1-3-4	FALSE	6RDB
6RDB_6-7-7	FALSE	6RDB
6RDB_1-5-7	FALSE	6RDB
6RDB_6-6-7	TRUE	6RDB
6RDB_1-3-5	FALSE	6RDB
6RDB_1-1-3	FALSE	6RDB
6RDB_1-3-3	FALSE	6RDB
6RDB_1-1-5	TRUE	6RDB
6RDB_1-1-1	FALSE	6RDB
6RDB_2-5-6	FALSE	6RDB
6RDB_2-2-2	FALSE	6RDB
6RDB_1-5-6	FALSE	6RDB
6RDB_1-5-5	FALSE	6RDB
6RDB_3-5-6	FALSE	6RDB
6RDB_5-5-6	FALSE	6RDB
6RDB_5-6-7	FALSE	6RDB
6RDB_3-3-4	FALSE	6RDB
6RDB_3-4-5	FALSE	6RDB
6RDB_3-5-5	FALSE	6RDB
6RDB_1-4-4	FALSE	6RDB
6RDB_3-4-4	FALSE	6RDB
6RDB_4-5-5	FALSE	6RDB
6RDB_3-3-5	FALSE	6RDB
6RDB_5-6-6	TRUE	6RDB
6RDB_3-5-7	FALSE	6RDB
6RDB_4-4-5	FALSE	6RDB
6RDB_5-5-7	FALSE	6RDB
6RDB_4-5-6	FALSE	6RDB
6RDB_4-5-7	FALSE	6RDB
6RDB_2-6-6	TRUE	6RDB
6RDB_5-7-7	TRUE	6RDB
2NV2_1-1-1	FALSE	2NV2
2NV2_2-2-2	FALSE	2NV2
2NV2_1-1-2	FALSE	2NV2
6NHT_1-2-2	FALSE	6NHT
6NHT_2-2-2	FALSE	6NHT
6NHT_1-1-1	FALSE	6NHT
6NHT_1-1-2	FALSE	6NHT
4C2M_6-14-14	TRUE	4C2M
4C2M_3-14-14	TRUE	4C2M
4C2M_2-2-3	FALSE	4C2M
4C2M_5-6-13	FALSE	4C2M
4C2M_3-4-14	FALSE	4C2M
4C2M_5-13-14	FALSE	4C2M
4C2M_5-10-13	TRUE	4C2M
4C2M_4-6-14	TRUE	4C2M
4C2M_6-13-14	FALSE	4C2M
4C2M_4-5-5	TRUE	4C2M
4C2M_5-6-6	TRUE	4C2M
4C2M_2-10-10	TRUE	4C2M
4C2M_5-10-14	TRUE	4C2M
4C2M_2-2-14	TRUE	4C2M
4C2M_3-3-6	FALSE	4C2M
4C2M_4-5-14	TRUE	4C2M
4C2M_2-3-3	TRUE	4C2M
4C2M_4-10-14	FALSE	4C2M
4C2M_3-6-13	FALSE	4C2M
4C2M_4-4-14	TRUE	4C2M
4C2M_5-14-14	TRUE	4C2M
4C2M_3-6-14	FALSE	4C2M
4C2M_1-2-14	FALSE	4C2M
4C2M_8-8-8	FALSE	4C2M
4C2M_4-5-8	TRUE	4C2M
4C2M_2-10-14	FALSE	4C2M
4C2M_6-13-13	TRUE	4C2M
4C2M_5-5-6	TRUE	4C2M
4C2M_5-9-10	FALSE	4C2M
4C2M_2-3-10	TRUE	4C2M
4C2M_6-10-14	FALSE	4C2M
4C2M_6-6-14	TRUE	4C2M
4C2M_10-14-14	TRUE	4C2M
4C2M_5-5-10	TRUE	4C2M
4C2M_5-13-13	TRUE	4C2M
4C2M_3-6-6	TRUE	4C2M
4C2M_3-5-6	FALSE	4C2M
4C2M_4-5-6	FALSE	4C2M
4C2M_5-8-13	TRUE	4C2M
4C2M_1-6-14	FALSE	4C2M
4C2M_5-6-14	FALSE	4C2M
4C2M_1-1-5	TRUE	4C2M
4C2M_1-5-6	FALSE	4C2M
4C2M_1-3-14	FALSE	4C2M
4C2M_4-4-5	TRUE	4C2M
4C2M_1-4-14	FALSE	4C2M
4C2M_2-5-14	TRUE	4C2M
4C2M_2-14-14	TRUE	4C2M
4C2M_4-5-9	FALSE	4C2M
4C2M_6-6-13	TRUE	4C2M
4C2M_5-9-13	FALSE	4C2M
4C2M_10-10-14	FALSE	4C2M
4C2M_4-5-13	FALSE	4C2M
4C2M_5-5-9	TRUE	4C2M
4C2M_2-2-10	TRUE	4C2M
4C2M_5-5-8	TRUE	4C2M
4C2M_1-14-14	TRUE	4C2M
4C2M_4-5-10	FALSE	4C2M
4C2M_5-6-10	TRUE	4C2M
4C2M_3-5-14	TRUE	4C2M
4C2M_1-6-13	FALSE	4C2M
4C2M_5-6-8	TRUE	4C2M
4C2M_3-10-14	FALSE	4C2M
4C2M_2-3-14	FALSE	4C2M
4C2M_5-8-14	FALSE	4C2M
4C2M_5-8-9	FALSE	4C2M
4C2M_1-6-6	TRUE	4C2M
4C2M_2-4-14	FALSE	4C2M
4C2M_1-5-9	FALSE	4C2M
4C2M_5-8-10	TRUE	4C2M
4C2M_2-3-6	TRUE	4C2M
4C2M_1-5-14	FALSE	4C2M
4C2M_1-5-10	FALSE	4C2M
4C2M_1-3-6	FALSE	4C2M
4C2M_2-6-14	FALSE	4C2M
4C2M_1-5-13	FALSE	4C2M
4C2M_2-5-10	TRUE	4C2M
4C2M_9-9-9	TRUE	4C2M
4C2M_1-4-5	FALSE	4C2M
4C2M_1-1-14	TRUE	4C2M
4C2M_5-6-9	TRUE	4C2M
4C2M_4-14-14	TRUE	4C2M
4C2M_5-10-10	TRUE	4C2M
4C2M_1-5-5	TRUE	4C2M
4C2M_5-5-13	TRUE	4C2M
4C2M_3-3-14	FALSE	4C2M
4C2M_1-1-6	FALSE	4C2M
4C2M_1-10-14	FALSE	4C2M
4C2M_1-5-8	FALSE	4C2M
4C2M_5-9-14	FALSE	4C2M
5N5E_1-1-1	FALSE	5N5E
6YBQ_2-2-2	TRUE	6YBQ
6YBQ_1-1-2	FALSE	6YBQ
6YBQ_1-1-1	FALSE	6YBQ
1TR0_1-1-1	FALSE	1TR0
1RVV_1-1-1	FALSE	1RVV
1DPS_1-1-1	FALSE	1DPS
5T11_1-1-1	FALSE	5T11
4K2J_1-1-1	TRUE	4K2J
2V18_1-1-1	FALSE	2V18
6UIW_1-1-1	FALSE	6UIW
3KIF_1-1-1	FALSE	3KIF
1X0R_1-1-1	FALSE	1X0R
3MQ7_1-1-1	FALSE	3MQ7
1IJG_1-1-1	FALSE	1IJG
6RO0_1-2-5	FALSE	6RO0
6RO0_2-5-5	FALSE	6RO0
6RO0_1-3-3	TRUE	6RO0
6RO0_1-3-4	FALSE	6RO0
6RO0_1-1-5	TRUE	6RO0
6RO0_1-1-3	FALSE	6RO0
6RO0_3-4-5	FALSE	6RO0
6RO0_3-4-4	FALSE	6RO0
6RO0_1-1-4	FALSE	6RO0
6RO0_4-4-5	FALSE	6RO0
6RO0_1-4-4	FALSE	6RO0
6RO0_2-4-4	FALSE	6RO0
6RO0_2-2-5	FALSE	6RO0
6RO0_2-4-5	FALSE	6RO0
6RO0_1-2-4	FALSE	6RO0
6RO0_4-5-5	FALSE	6RO0
6RO0_2-3-4	FALSE	6RO0
6RO0_2-2-4	FALSE	6RO0
6RO0_1-3-5	FALSE	6RO0
6RO0_3-3-4	FALSE	6RO0
6RO0_1-5-5	FALSE	6RO0
6RO0_1-4-5	FALSE	6RO0
1TYF_1-1-1	FALSE	1TYF
1RBL_1-2-2	FALSE	1RBL
1RBL_1-1-2	FALSE	1RBL
1RBL_1-1-1	FALSE	1RBL
5TRM_1-1-1	FALSE	5TRM
6LNI_1-1-1	FALSE	6LNI
2V5H_1-2-2	FALSE	2V5H
2V5H_1-1-2	FALSE	2V5H
2V5H_1-1-1	FALSE	2V5H
2V5H_2-2-2	FALSE	2V5H
3TXQ_1-1-1	FALSE	3TXQ
2QJG_1-1-1	FALSE	2QJG
3ZQM_1-1-1	FALSE	3ZQM
6RD7_1-4-4	FALSE	6RD7
6RD7_5-5-6	FALSE	6RD7
6RD7_2-4-6	FALSE	6RD7
6RD7_1-6-9	FALSE	6RD7
6RD7_5-6-6	FALSE	6RD7
6RD7_1-1-5	FALSE	6RD7
6RD7_6-6-9	TRUE	6RD7
6RD7_2-4-4	FALSE	6RD7
6RD7_4-5-7	TRUE	6RD7
6RD7_4-9-9	FALSE	6RD7
6RD7_2-6-9	FALSE	6RD7
6RD7_1-2-7	TRUE	6RD7
6RD7_5-5-9	FALSE	6RD7
6RD7_2-3-4	TRUE	6RD7
6RD7_6-7-9	FALSE	6RD7
6RD7_2-2-6	FALSE	6RD7
6RD7_1-7-7	TRUE	6RD7
6RD7_2-3-9	FALSE	6RD7
6RD7_2-6-6	FALSE	6RD7
6RD7_2-3-5	FALSE	6RD7
6RD7_5-5-7	FALSE	6RD7
6RD7_1-1-2	FALSE	6RD7
6RD7_3-4-9	FALSE	6RD7
6RD7_1-1-7	FALSE	6RD7
6RD7_7-7-9	TRUE	6RD7
6RD7_1-4-9	FALSE	6RD7
6RD7_8-8-8	FALSE	6RD7
6RD7_1-2-2	FALSE	6RD7
6RD7_1-5-9	FALSE	6RD7
6RD7_4-7-9	FALSE	6RD7
6RD7_4-6-9	FALSE	6RD7
6RD7_4-5-6	FALSE	6RD7
6RD7_2-7-9	FALSE	6RD7
6RD7_3-8-9	FALSE	6RD7
6RD7_1-2-6	FALSE	6RD7
6RD7_3-5-9	FALSE	6RD7
6RD7_1-4-7	TRUE	6RD7
6RD7_2-8-9	TRUE	6RD7
6RD7_1-2-5	FALSE	6RD7
6RD7_2-3-3	TRUE	6RD7
6RD7_5-6-7	FALSE	6RD7
6RD7_2-5-7	FALSE	6RD7
6RD7_3-3-9	FALSE	6RD7
6RD7_4-8-9	TRUE	6RD7
6RD7_2-2-4	TRUE	6RD7
6RD7_2-4-5	FALSE	6RD7
6RD7_7-9-9	TRUE	6RD7
6RD7_2-5-6	FALSE	6RD7
6RD7_5-6-9	FALSE	6RD7
6RD7_2-3-6	FALSE	6RD7
6RD7_5-8-9	FALSE	6RD7
6RD7_5-7-7	FALSE	6RD7
6RD7_4-4-6	TRUE	6RD7
6RD7_1-2-9	TRUE	6RD7
6RD7_4-4-9	FALSE	6RD7
6RD7_1-4-6	FALSE	6RD7
6RD7_2-4-9	FALSE	6RD7
6RD7_5-7-9	FALSE	6RD7
6RD7_1-1-4	TRUE	6RD7
6RD7_1-5-5	FALSE	6RD7
6RD7_1-1-6	FALSE	6RD7
6RD7_1-5-7	FALSE	6RD7
6RD7_2-9-9	FALSE	6RD7
6RD7_3-6-9	FALSE	6RD7
6RD7_2-2-5	FALSE	6RD7
6RD7_1-2-3	TRUE	6RD7
6RD7_4-5-9	FALSE	6RD7
6RD7_8-8-9	FALSE	6RD7
6RD7_4-6-6	TRUE	6RD7
6RD7_2-5-5	TRUE	6RD7
6RD7_1-5-6	TRUE	6RD7
6RD7_4-5-5	FALSE	6RD7
6RD7_1-6-6	FALSE	6RD7
6RD7_1-7-9	FALSE	6RD7
6RD7_1-2-4	FALSE	6RD7
6RD7_6-9-9	FALSE	6RD7
6RD7_7-8-9	TRUE	6RD7
6RD7_4-4-5	TRUE	6RD7
6RD7_1-4-5	FALSE	6RD7
6RD7_3-9-9	FALSE	6RD7
6RD7_5-9-9	FALSE	6RD7
6RD7_2-2-3	TRUE	6RD7
6RD7_3-7-9	FALSE	6RD7
6RD7_2-5-9	FALSE	6RD7
6RD7_8-9-9	TRUE	6RD7
6RD7_6-8-9	TRUE	6RD7
6RD7_2-2-9	FALSE	6RD7
6RD7_1-6-7	FALSE	6RD7
7JZ2_2-4-4	TRUE	7JZ2
7JZ2_3-4-4	FALSE	7JZ2
7JZ2_2-3-3	FALSE	7JZ2
7JZ2_1-2-3	FALSE	7JZ2
7JZ2_1-1-1	TRUE	7JZ2
7JZ2_2-3-4	FALSE	7JZ2
7JZ2_1-2-2	FALSE	7JZ2
7JZ2_2-2-4	FALSE	7JZ2
7JZ2_1-2-4	TRUE	7JZ2
7JZ2_2-2-3	FALSE	7JZ2
7JZ2_3-3-4	FALSE	7JZ2
7JZ2_4-4-4	FALSE	7JZ2
3BJQ_1-1-1	TRUE	3BJQ
6OFG_1-1-1	FALSE	6OFG
5BSE_1-1-1	FALSE	5BSE
1VDM_1-1-1	FALSE	1VDM
6SSI_2-2-2	FALSE	6SSI
6SSI_1-1-1	FALSE	6SSI
6SSI_1-1-2	FALSE	6SSI
2V7Q_1-3-6	FALSE	2V7Q
2V7Q_1-2-3	FALSE	2V7Q
2V7Q_1-6-6	FALSE	2V7Q
2V7Q_3-4-6	FALSE	2V7Q
2V7Q_2-6-6	FALSE	2V7Q
2V7Q_3-4-4	FALSE	2V7Q
2V7Q_1-2-6	FALSE	2V7Q
2V7Q_1-3-5	TRUE	2V7Q
2V7Q_3-3-5	FALSE	2V7Q
2V7Q_2-3-6	FALSE	2V7Q
2V7Q_1-1-6	TRUE	2V7Q
2V7Q_1-3-3	FALSE	2V7Q
2V7Q_3-3-4	FALSE	2V7Q
2V7Q_4-4-5	FALSE	2V7Q
2V7Q_3-3-6	FALSE	2V7Q
2V7Q_3-6-6	FALSE	2V7Q
2V7Q_3-4-5	FALSE	2V7Q
2V7Q_3-5-5	FALSE	2V7Q
2V7Q_2-2-3	FALSE	2V7Q
2V7Q_1-3-4	FALSE	2V7Q
2V7Q_2-2-6	TRUE	2V7Q
2V7Q_1-1-2	TRUE	2V7Q
2V7Q_1-2-2	FALSE	2V7Q
2V7Q_4-5-5	FALSE	2V7Q
2V7Q_2-3-5	FALSE	2V7Q
2V7Q_2-3-3	FALSE	2V7Q
2V7Q_1-1-3	TRUE	2V7Q
2V7Q_2-3-4	FALSE	2V7Q
2V7Q_3-5-6	FALSE	2V7Q
1X0P_1-1-1	FALSE	1X0P
2BX9_1-1-1	FALSE	2BX9
2WCV_1-1-1	FALSE	2WCV
4RAP_1-1-1	TRUE	4RAP
1S3Q_1-1-1	TRUE	1S3Q
1DW9_1-1-1	FALSE	1DW9
6J0B_1-1-1	TRUE	6J0B
6J0B_1-1-2	TRUE	6J0B
6J0B_2-2-2	FALSE	6J0B
6J0B_1-2-2	FALSE	6J0B
3BFJ_1-1-1	FALSE	3BFJ
1Q95_1-1-2	FALSE	1Q95
1Q95_2-2-2	FALSE	1Q95
1Q95_1-2-2	FALSE	1Q95
1Q95_1-1-1	FALSE	1Q95
1HKX_1-1-1	FALSE	1HKX
3ZIA_3-3-5	TRUE	3ZIA
3ZIA_1-1-2	FALSE	3ZIA
3ZIA_2-3-3	FALSE	3ZIA
3ZIA_1-3-4	FALSE	3ZIA
3ZIA_4-5-5	FALSE	3ZIA
3ZIA_1-1-1	TRUE	3ZIA
3ZIA_4-4-5	FALSE	3ZIA
3ZIA_1-3-5	FALSE	3ZIA
3ZIA_2-2-3	FALSE	3ZIA
3ZIA_1-1-3	TRUE	3ZIA
3ZIA_3-3-4	FALSE	3ZIA
3ZIA_2-3-5	FALSE	3ZIA
3ZIA_3-5-5	FALSE	3ZIA
3ZIA_3-4-5	FALSE	3ZIA
3ZIA_2-3-4	FALSE	3ZIA
3ZIA_1-2-3	FALSE	3ZIA
3ZIA_3-4-4	FALSE	3ZIA
3ZIA_1-3-3	FALSE	3ZIA
3ZIA_1-2-2	FALSE	3ZIA
4IC1_1-1-1	FALSE	4IC1
2WYR_1-1-1	FALSE	2WYR
3A2C_1-1-1	FALSE	3A2C
3HHW_1-2-2	FALSE	3HHW
3HHW_2-2-2	FALSE	3HHW
3HHW_1-1-1	FALSE	3HHW
3HHW_1-1-2	FALSE	3HHW
5JQL_2-2-2	FALSE	5JQL
5JQL_1-1-2	FALSE	5JQL
5JQL_1-1-1	FALSE	5JQL
1L6W_1-1-1	FALSE	1L6W
3R90_1-1-1	FALSE	3R90
1G0U_13-14-14	FALSE	1G0U
1G0U_10-11-11	FALSE	1G0U
1G0U_6-10-11	FALSE	1G0U
1G0U_3-4-9	FALSE	1G0U
1G0U_1-2-14	FALSE	1G0U
1G0U_4-12-13	FALSE	1G0U
1G0U_11-12-13	FALSE	1G0U
1G0U_4-9-14	FALSE	1G0U
1G0U_2-2-2	FALSE	1G0U
1G0U_2-2-8	FALSE	1G0U
1G0U_3-13-14	FALSE	1G0U
1G0U_3-14-14	FALSE	1G0U
1G0U_6-11-13	FALSE	1G0U
1G0U_12-12-13	FALSE	1G0U
1G0U_5-13-13	FALSE	1G0U
1G0U_4-9-9	FALSE	1G0U
1G0U_8-9-9	FALSE	1G0U
1G0U_1-7-12	FALSE	1G0U
1G0U_6-13-13	FALSE	1G0U
1G0U_2-3-4	TRUE	1G0U
1G0U_4-14-14	TRUE	1G0U
1G0U_1-11-12	TRUE	1G0U
1G0U_4-5-6	FALSE	1G0U
1G0U_5-12-13	FALSE	1G0U
1G0U_1-7-7	FALSE	1G0U
1G0U_1-6-13	FALSE	1G0U
1G0U_4-4-14	TRUE	1G0U
1G0U_6-6-12	FALSE	1G0U
1G0U_6-6-13	FALSE	1G0U
1G0U_5-10-11	FALSE	1G0U
1G0U_5-6-11	FALSE	1G0U
1G0U_2-13-14	FALSE	1G0U
1G0U_1-12-12	FALSE	1G0U
1G0U_1-1-13	FALSE	1G0U
1G0U_1-13-14	FALSE	1G0U
1G0U_2-8-8	FALSE	1G0U
1G0U_2-4-14	FALSE	1G0U
1G0U_2-2-14	FALSE	1G0U
1G0U_4-4-13	TRUE	1G0U
1G0U_4-5-5	FALSE	1G0U
1G0U_1-7-13	FALSE	1G0U
1G0U_5-6-6	FALSE	1G0U
1G0U_1-12-13	FALSE	1G0U
1G0U_1-13-13	FALSE	1G0U
1G0U_6-11-11	FALSE	1G0U
1G0U_7-8-8	FALSE	1G0U
1G0U_5-6-12	FALSE	1G0U
1G0U_2-8-9	FALSE	1G0U
1G0U_2-7-8	FALSE	1G0U
1G0U_4-4-5	FALSE	1G0U
1G0U_5-6-13	FALSE	1G0U
1G0U_2-3-3	FALSE	1G0U
1G0U_1-1-7	FALSE	1G0U
1G0U_6-6-11	FALSE	1G0U
1G0U_4-9-13	FALSE	1G0U
1G0U_12-13-14	FALSE	1G0U
1G0U_9-9-10	FALSE	1G0U
1G0U_4-5-9	FALSE	1G0U
1G0U_6-12-13	FALSE	1G0U
1G0U_2-2-3	FALSE	1G0U
1G0U_7-7-8	FALSE	1G0U
1G0U_9-10-11	FALSE	1G0U
1G0U_5-5-10	FALSE	1G0U
1G0U_3-4-5	FALSE	1G0U
1G0U_1-3-14	FALSE	1G0U
1G0U_4-13-13	FALSE	1G0U
1G0U_11-11-12	FALSE	1G0U
1G0U_1-14-14	FALSE	1G0U
1G0U_1-1-12	FALSE	1G0U
1G0U_5-10-10	FALSE	1G0U
1G0U_6-12-12	FALSE	1G0U
1G0U_6-11-12	FALSE	1G0U
1G0U_1-7-8	FALSE	1G0U
1G0U_4-13-14	FALSE	1G0U
1G0U_3-4-14	FALSE	1G0U
1G0U_5-5-13	FALSE	1G0U
1G0U_4-4-9	FALSE	1G0U
1G0U_8-8-9	FALSE	1G0U
1G0U_1-4-13	FALSE	1G0U
1G0U_12-13-13	FALSE	1G0U
1G0U_4-8-9	FALSE	1G0U
1G0U_3-3-4	FALSE	1G0U
1G0U_3-4-4	FALSE	1G0U
1G0U_5-10-13	FALSE	1G0U
1G0U_1-4-14	FALSE	1G0U
1G0U_4-5-14	FALSE	1G0U
1G0U_5-5-6	FALSE	1G0U
1G0U_9-10-10	FALSE	1G0U
1G0U_4-5-10	FALSE	1G0U
1G0U_6-13-14	FALSE	1G0U
1G0U_10-11-12	FALSE	1G0U
1G0U_5-9-10	FALSE	1G0U
1G0U_7-8-9	FALSE	1G0U
1G0U_5-6-10	FALSE	1G0U
1G0U_5-13-14	FALSE	1G0U
1G0U_2-3-14	FALSE	1G0U
1G0U_1-5-13	FALSE	1G0U
1G0U_8-9-10	TRUE	1G0U
1G0U_13-13-14	FALSE	1G0U
1G0U_2-8-14	FALSE	1G0U
1G0U_3-4-13	FALSE	1G0U
1G0U_11-12-12	FALSE	1G0U
1G0U_10-10-11	FALSE	1G0U
1G0U_3-3-14	FALSE	1G0U
1G0U_1-6-12	FALSE	1G0U
1G0U_1-7-14	FALSE	1G0U
1G0U_4-5-13	FALSE	1G0U
1G0U_1-12-14	FALSE	1G0U
1G0U_2-3-8	FALSE	1G0U
1G0U_1-1-14	FALSE	1G0U
1G0U_6-6-6	FALSE	1G0U
1G0U_2-14-14	FALSE	1G0U
1G0U_4-6-13	FALSE	1G0U
1G0U_4-9-10	FALSE	1G0U
1F1H_1-1-1	FALSE	1F1H
6KWY_9-9-11	FALSE	6KWY
6KWY_7-8-9	FALSE	6KWY
6KWY_2-3-4	FALSE	6KWY
6KWY_3-10-10	FALSE	6KWY
6KWY_5-13-14	FALSE	6KWY
6KWY_5-6-7	FALSE	6KWY
6KWY_2-3-10	FALSE	6KWY
6KWY_8-9-11	TRUE	6KWY
6KWY_2-2-9	FALSE	6KWY
6KWY_9-12-13	FALSE	6KWY
6KWY_2-2-15	TRUE	6KWY
6KWY_2-2-3	FALSE	6KWY
6KWY_3-4-4	FALSE	6KWY
6KWY_2-7-15	FALSE	6KWY
6KWY_3-11-15	TRUE	6KWY
6KWY_7-8-13	FALSE	6KWY
6KWY_5-6-13	FALSE	6KWY
6KWY_8-9-9	FALSE	6KWY
6KWY_11-11-12	TRUE	6KWY
6KWY_12-12-13	FALSE	6KWY
6KWY_7-15-15	TRUE	6KWY
6KWY_5-15-15	TRUE	6KWY
6KWY_1-7-15	FALSE	6KWY
6KWY_9-9-10	FALSE	6KWY
6KWY_4-4-12	FALSE	6KWY
6KWY_4-12-12	FALSE	6KWY
6KWY_2-10-10	FALSE	6KWY
6KWY_3-9-11	FALSE	6KWY
6KWY_8-12-13	FALSE	6KWY
6KWY_8-9-10	FALSE	6KWY
6KWY_4-5-13	FALSE	6KWY
6KWY_5-8-13	FALSE	6KWY
6KWY_3-11-12	FALSE	6KWY
6KWY_1-2-3	FALSE	6KWY
6KWY_3-4-11	FALSE	6KWY
6KWY_9-11-12	FALSE	6KWY
6KWY_6-6-15	TRUE	6KWY
6KWY_4-7-15	FALSE	6KWY
6KWY_6-7-8	FALSE	6KWY
6KWY_4-15-15	TRUE	6KWY
6KWY_1-1-15	TRUE	6KWY
6KWY_2-9-10	FALSE	6KWY
6KWY_5-6-15	FALSE	6KWY
6KWY_3-15-15	TRUE	6KWY
6KWY_3-3-11	FALSE	6KWY
6KWY_2-2-10	FALSE	6KWY
6KWY_1-2-7	FALSE	6KWY
6KWY_9-10-11	TRUE	6KWY
6KWY_7-7-15	TRUE	6KWY
6KWY_3-3-15	TRUE	6KWY
6KWY_1-2-10	FALSE	6KWY
6KWY_10-10-11	FALSE	6KWY
6KWY_1-1-7	FALSE	6KWY
6KWY_3-4-10	FALSE	6KWY
6KWY_12-13-13	FALSE	6KWY
6KWY_12-13-14	FALSE	6KWY
6KWY_4-5-12	FALSE	6KWY
6KWY_2-9-9	FALSE	6KWY
6KWY_6-13-14	FALSE	6KWY
6KWY_10-11-11	FALSE	6KWY
6KWY_4-11-12	FALSE	6KWY
6KWY_6-6-7	FALSE	6KWY
6KWY_6-8-14	TRUE	6KWY
6KWY_8-9-13	FALSE	6KWY
6KWY_9-12-12	FALSE	6KWY
6KWY_10-11-12	FALSE	6KWY
6KWY_2-10-15	FALSE	6KWY
6KWY_13-13-14	FALSE	6KWY
6KWY_4-5-6	FALSE	6KWY
6KWY_5-13-13	FALSE	6KWY
6KWY_8-12-14	FALSE	6KWY
6KWY_11-12-13	FALSE	6KWY
6KWY_5-7-15	TRUE	6KWY
6KWY_4-8-12	FALSE	6KWY
6KWY_4-4-15	TRUE	6KWY
6KWY_6-14-14	FALSE	6KWY
6KWY_5-6-6	FALSE	6KWY
6KWY_9-9-12	FALSE	6KWY
6KWY_5-5-15	TRUE	6KWY
6KWY_3-5-15	FALSE	6KWY
6KWY_3-3-4	FALSE	6KWY
6KWY_3-10-15	FALSE	6KWY
6KWY_3-4-12	FALSE	6KWY
6KWY_8-8-12	TRUE	6KWY
6KWY_2-3-15	TRUE	6KWY
6KWY_4-12-15	TRUE	6KWY
6KWY_1-6-15	TRUE	6KWY
6KWY_8-12-12	FALSE	6KWY
6KWY_6-14-15	TRUE	6KWY
6KWY_1-2-9	FALSE	6KWY
6KWY_5-13-15	TRUE	6KWY
6KWY_3-10-11	FALSE	6KWY
6KWY_3-6-15	FALSE	6KWY
6KWY_3-4-5	FALSE	6KWY
6KWY_13-14-14	FALSE	6KWY
6KWY_3-4-15	FALSE	6KWY
6KWY_6-7-7	FALSE	6KWY
6KWY_1-1-2	FALSE	6KWY
6KWY_2-3-3	FALSE	6KWY
6KWY_8-9-14	FALSE	6KWY
6KWY_11-12-12	FALSE	6KWY
6KWY_7-7-8	FALSE	6KWY
6KWY_2-5-15	FALSE	6KWY
6KWY_8-8-13	TRUE	6KWY
6KWY_1-7-8	FALSE	6KWY
6KWY_4-5-15	FALSE	6KWY
6KWY_7-8-15	TRUE	6KWY
6KWY_8-13-14	FALSE	6KWY
6KWY_4-5-5	FALSE	6KWY
6KWY_2-15-15	TRUE	6KWY
6KWY_1-2-15	FALSE	6KWY
6KWY_1-7-7	FALSE	6KWY
6KWY_2-6-15	FALSE	6KWY
6KWY_3-11-11	FALSE	6KWY
6KWY_1-5-15	FALSE	6KWY
6KWY_5-5-6	FALSE	6KWY
6KWY_2-9-15	TRUE	6KWY
6KWY_6-7-14	FALSE	6KWY
6KWY_1-2-2	FALSE	6KWY
6KWY_1-15-15	TRUE	6KWY
6KWY_8-8-14	TRUE	6KWY
6KWY_8-9-12	FALSE	6KWY
6KWY_6-15-15	TRUE	6KWY
6KWY_8-13-13	FALSE	6KWY
6KWY_2-8-9	FALSE	6KWY
6KWY_9-10-12	FALSE	6KWY
6KWY_7-8-12	FALSE	6KWY
6KWY_5-5-13	FALSE	6KWY
6KWY_14-14-14	FALSE	6KWY
6KWY_2-9-12	FALSE	6KWY
6KWY_4-6-15	FALSE	6KWY
6KWY_6-7-15	FALSE	6KWY
6KWY_9-10-10	FALSE	6KWY
6KWY_4-9-12	FALSE	6KWY
6KWY_8-14-14	FALSE	6KWY
6KWY_2-3-9	FALSE	6KWY
6KWY_8-8-9	TRUE	6KWY
6KWY_7-8-14	FALSE	6KWY
6KWY_7-8-8	FALSE	6KWY
6KWY_4-12-13	FALSE	6KWY
6KWY_3-3-10	TRUE	6KWY
6KWY_8-11-12	FALSE	6KWY
6KWY_2-10-11	FALSE	6KWY
6KWY_10-10-10	FALSE	6KWY
6KWY_1-3-15	FALSE	6KWY
6KWY_6-6-14	FALSE	6KWY
6KWY_4-4-5	FALSE	6KWY
6KWY_9-11-11	FALSE	6KWY
6KWY_1-4-15	FALSE	6KWY
6KWY_5-6-14	FALSE	6KWY
6KWY_5-12-13	FALSE	6KWY
6KWY_2-4-15	TRUE	6KWY
6KWY_1-6-7	FALSE	6KWY
6KWY_3-9-10	FALSE	6KWY
6KWY_2-3-11	FALSE	6KWY
6KWY_3-7-15	FALSE	6KWY
6KWY_2-9-11	FALSE	6KWY
6LQH_2-2-2	FALSE	6LQH
6LQH_1-2-2	TRUE	6LQH
6LQH_1-1-1	FALSE	6LQH
6LQH_1-1-2	FALSE	6LQH
2GRE_1-1-1	FALSE	2GRE
6E7D_1-1-1	TRUE	6E7D
6E7D_2-2-2	FALSE	6E7D
6E7D_1-1-2	FALSE	6E7D
6W6M_1-1-1	FALSE	6W6M
2P1B_1-1-1	TRUE	2P1B
6RKE_2-2-2	FALSE	6RKE
6RKE_1-2-2	FALSE	6RKE
6RKE_1-1-2	FALSE	6RKE
6RKE_1-1-1	FALSE	6RKE
5JYX_1-1-1	FALSE	5JYX
1D0I_1-1-1	FALSE	1D0I
1GH0_1-1-1	FALSE	1GH0
1GH0_1-1-2	FALSE	1GH0
1GH0_1-2-2	FALSE	1GH0
5CW7_1-1-2	FALSE	5CW7
5CW7_1-2-2	TRUE	5CW7
5CW7_2-2-2	FALSE	5CW7
5NFR_1-1-1	TRUE	5NFR
6QSU_1-1-2	FALSE	6QSU
6QSU_1-2-2	FALSE	6QSU
6QSU_2-2-2	FALSE	6QSU
2OBX_1-1-1	FALSE	2OBX
1IWA_2-2-2	FALSE	1IWA
1IWA_1-1-1	TRUE	1IWA
1IWA_1-2-2	FALSE	1IWA
1IWA_1-1-2	FALSE	1IWA
6M3X_1-1-1	FALSE	6M3X
7JQZ_1-1-1	FALSE	7JQZ
6ZEE_1-1-2	FALSE	6ZEE
6ZEE_1-1-1	TRUE	6ZEE
6ZEE_2-2-2	FALSE	6ZEE
6ZEE_1-2-2	FALSE	6ZEE
5F2Q_1-1-1	TRUE	5F2Q
6UWR_1-1-1	TRUE	6UWR
1PCQ_1-1-2	FALSE	1PCQ
1PCQ_1-1-1	FALSE	1PCQ
1PCQ_1-2-2	FALSE	1PCQ
1PCQ_2-2-2	FALSE	1PCQ
2VYR_1-2-2	FALSE	2VYR
2VYR_1-1-1	FALSE	2VYR
2VYR_2-2-2	FALSE	2VYR
2VYR_1-1-2	FALSE	2VYR
7C4J_6-8-8	TRUE	7C4J
7C4J_1-4-9	TRUE	7C4J
7C4J_1-7-9	TRUE	7C4J
7C4J_5-10-10	FALSE	7C4J
7C4J_1-5-9	FALSE	7C4J
7C4J_1-4-8	TRUE	7C4J
7C4J_6-8-10	TRUE	7C4J
7C4J_4-6-6	TRUE	7C4J
7C4J_4-6-10	TRUE	7C4J
7C4J_4-6-9	TRUE	7C4J
7C4J_5-6-10	FALSE	7C4J
7C4J_5-5-8	TRUE	7C4J
7C4J_7-8-9	TRUE	7C4J
7C4J_1-4-10	FALSE	7C4J
7C4J_1-1-4	TRUE	7C4J
7C4J_5-8-9	TRUE	7C4J
7C4J_7-7-8	TRUE	7C4J
7C4J_4-8-9	TRUE	7C4J
7C4J_2-3-8	TRUE	7C4J
7C4J_5-9-10	TRUE	7C4J
7C4J_8-9-10	TRUE	7C4J
7C4J_4-4-8	TRUE	7C4J
7C4J_8-8-10	TRUE	7C4J
7C4J_7-8-10	TRUE	7C4J
7C4J_7-10-10	FALSE	7C4J
7C4J_2-8-9	TRUE	7C4J
7C4J_4-5-10	FALSE	7C4J
7C4J_4-5-5	FALSE	7C4J
7C4J_4-7-7	TRUE	7C4J
7C4J_7-8-8	TRUE	7C4J
7C4J_4-9-9	TRUE	7C4J
7C4J_6-7-7	TRUE	7C4J
7C4J_4-7-8	TRUE	7C4J
7C4J_7-9-9	TRUE	7C4J
7C4J_5-6-8	TRUE	7C4J
7C4J_7-7-10	TRUE	7C4J
7C4J_4-5-6	TRUE	7C4J
7C4J_4-8-8	TRUE	7C4J
7C4J_2-3-3	TRUE	7C4J
7C4J_6-7-9	TRUE	7C4J
7C4J_4-4-10	TRUE	7C4J
7C4J_5-5-10	FALSE	7C4J
7C4J_4-7-9	TRUE	7C4J
7C4J_1-5-8	TRUE	7C4J
7C4J_2-6-8	TRUE	7C4J
7C4J_4-5-8	TRUE	7C4J
7C4J_1-1-9	TRUE	7C4J
7C4J_6-6-7	TRUE	7C4J
7C4J_3-5-8	TRUE	7C4J
7C4J_6-9-10	TRUE	7C4J
7C4J_9-9-10	TRUE	7C4J
7C4J_3-3-8	TRUE	7C4J
7C4J_9-10-10	FALSE	7C4J
7C4J_6-6-8	TRUE	7C4J
7C4J_5-9-9	TRUE	7C4J
7C4J_6-8-9	TRUE	7C4J
7C4J_3-7-8	TRUE	7C4J
7C4J_4-4-7	TRUE	7C4J
7C4J_6-10-10	FALSE	7C4J
7C4J_5-8-8	TRUE	7C4J
7C4J_2-7-8	TRUE	7C4J
7C4J_8-10-10	TRUE	7C4J
7C4J_6-7-8	TRUE	7C4J
7C4J_4-5-7	FALSE	7C4J
7C4J_4-4-5	TRUE	7C4J
7C4J_4-4-4	TRUE	7C4J
7C4J_4-5-9	TRUE	7C4J
7C4J_6-6-10	TRUE	7C4J
7C4J_4-6-8	TRUE	7C4J
7C4J_3-6-8	TRUE	7C4J
7C4J_7-9-10	TRUE	7C4J
7C4J_4-8-10	TRUE	7C4J
7C4J_1-5-10	FALSE	7C4J
7C4J_1-5-5	TRUE	7C4J
7C4J_3-8-10	TRUE	7C4J
7C4J_5-7-9	TRUE	7C4J
7C4J_8-8-9	TRUE	7C4J
7C4J_1-4-5	FALSE	7C4J
7C4J_1-4-6	TRUE	7C4J
7C4J_2-5-8	TRUE	7C4J
7C4J_7-7-9	TRUE	7C4J
7C4J_4-9-10	TRUE	7C4J
7C4J_4-7-10	TRUE	7C4J
7C4J_5-7-8	TRUE	7C4J
7C4J_5-7-10	FALSE	7C4J
7C4J_4-10-10	FALSE	7C4J
7C4J_1-1-5	FALSE	7C4J
7C4J_1-9-9	TRUE	7C4J
7C4J_4-4-6	TRUE	7C4J
7C4J_1-4-4	TRUE	7C4J
7C4J_2-8-10	TRUE	7C4J
7C4J_2-2-3	TRUE	7C4J
7C4J_2-2-8	TRUE	7C4J
7C4J_2-4-8	TRUE	7C4J
7C4J_8-9-9	TRUE	7C4J
7C4J_3-4-8	TRUE	7C4J
7C4J_1-9-10	FALSE	7C4J
7C4J_5-8-10	TRUE	7C4J
7C4J_6-7-10	FALSE	7C4J
7C4J_3-8-9	TRUE	7C4J
7C4J_1-4-7	TRUE	7C4J
7C4J_1-8-9	TRUE	7C4J
7C4J_4-4-9	TRUE	7C4J
7C4J_5-5-9	TRUE	7C4J
7C4J_4-6-7	TRUE	7C4J
3FP9_1-1-1	FALSE	3FP9
3DTD_1-1-1	FALSE	3DTD
3OOQ_1-1-1	FALSE	3OOQ
3ONR_1-1-1	FALSE	3ONR
5AA5_1-1-1	TRUE	5AA5
5AA5_1-2-2	FALSE	5AA5
5AA5_1-1-2	FALSE	5AA5
2YMD_1-1-1	FALSE	2YMD
6G94_1-3-3	FALSE	6G94
6G94_1-1-3	TRUE	6G94
6G94_1-1-2	FALSE	6G94
6G94_1-1-1	TRUE	6G94
6G94_1-2-3	FALSE	6G94
6G94_3-3-3	FALSE	6G94
6G94_1-2-2	FALSE	6G94
6PYT_1-2-2	TRUE	6PYT
6PYT_2-2-2	FALSE	6PYT
6PYT_1-1-1	FALSE	6PYT
6PYT_1-1-2	FALSE	6PYT
1NGK_1-1-1	FALSE	1NGK
6QLV_1-1-1	FALSE	6QLV
2DD4_1-1-3	FALSE	2DD4
2DD4_1-2-2	FALSE	2DD4
2DD4_2-3-3	FALSE	2DD4
2DD4_2-2-2	FALSE	2DD4
2DD4_1-1-2	FALSE	2DD4
2DD4_1-2-3	FALSE	2DD4
2DD4_2-2-3	TRUE	2DD4
2DD4_1-3-3	FALSE	2DD4
4RSU_1-2-2	FALSE	4RSU
4RSU_1-1-2	FALSE	4RSU
4RSU_2-2-2	FALSE	4RSU
4RSU_1-1-1	FALSE	4RSU
3M1A_1-1-1	FALSE	3M1A
2EWC_1-1-1	FALSE	2EWC
1BHC_1-1-1	FALSE	1BHC
1G63_1-1-1	FALSE	1G63
6OSJ_1-1-1	FALSE	6OSJ
1X9F_4-4-4	FALSE	1X9F
1X9F_1-1-3	FALSE	1X9F
1X9F_1-1-2	FALSE	1X9F
1X9F_2-3-4	FALSE	1X9F
1X9F_3-3-4	FALSE	1X9F
1X9F_1-2-4	FALSE	1X9F
1X9F_1-3-4	FALSE	1X9F
1X9F_1-2-3	TRUE	1X9F
1X9F_1-3-3	FALSE	1X9F
1X9F_1-2-2	FALSE	1X9F
1X9F_2-2-3	FALSE	1X9F
1X9F_1-1-4	TRUE	1X9F
1X9F_1-4-4	FALSE	1X9F
1X9F_2-3-3	FALSE	1X9F
1X9F_3-4-4	FALSE	1X9F
3M0W_1-1-1	TRUE	3M0W
1KB9_2-7-11	FALSE	1KB9
1KB9_5-7-10	FALSE	1KB9
1KB9_5-5-6	FALSE	1KB9
1KB9_1-9-10	FALSE	1KB9
1KB9_5-6-7	FALSE	1KB9
1KB9_1-7-10	FALSE	1KB9
1KB9_6-6-9	TRUE	1KB9
1KB9_3-7-11	FALSE	1KB9
1KB9_2-7-7	FALSE	1KB9
1KB9_2-3-3	FALSE	1KB9
1KB9_2-5-7	FALSE	1KB9
1KB9_5-5-7	FALSE	1KB9
1KB9_5-6-11	FALSE	1KB9
1KB9_5-7-11	FALSE	1KB9
1KB9_1-2-7	TRUE	1KB9
1KB9_6-7-10	FALSE	1KB9
1KB9_1-7-7	TRUE	1KB9
1KB9_3-7-10	FALSE	1KB9
1KB9_6-9-10	FALSE	1KB9
1KB9_1-4-10	FALSE	1KB9
1KB9_8-8-8	FALSE	1KB9
1KB9_1-3-7	FALSE	1KB9
1KB9_5-6-8	FALSE	1KB9
1KB9_2-2-7	FALSE	1KB9
1KB9_7-9-10	FALSE	1KB9
1KB9_6-9-11	FALSE	1KB9
1KB9_5-6-6	FALSE	1KB9
1KB9_7-11-11	FALSE	1KB9
1KB9_6-8-10	FALSE	1KB9
1KB9_5-7-7	FALSE	1KB9
1KB9_1-10-10	FALSE	1KB9
1KB9_4-4-4	FALSE	1KB9
1KB9_5-10-10	FALSE	1KB9
1KB9_6-7-8	FALSE	1KB9
1KB9_7-7-11	FALSE	1KB9
1KB9_9-9-10	TRUE	1KB9
1KB9_6-6-7	FALSE	1KB9
1KB9_5-5-10	FALSE	1KB9
1KB9_1-10-11	FALSE	1KB9
1KB9_6-7-9	FALSE	1KB9
1KB9_6-10-11	FALSE	1KB9
1KB9_6-10-10	TRUE	1KB9
1KB9_2-7-10	FALSE	1KB9
1KB9_7-10-10	FALSE	1KB9
1KB9_3-5-7	FALSE	1KB9
1KB9_1-4-11	FALSE	1KB9
1KB9_6-7-7	FALSE	1KB9
1KB9_6-11-11	FALSE	1KB9
1KB9_2-3-7	FALSE	1KB9
1KB9_1-5-10	TRUE	1KB9
1KB9_3-3-7	FALSE	1KB9
1KB9_1-6-10	FALSE	1KB9
1KB9_3-7-7	FALSE	1KB9
1KB9_1-6-11	TRUE	1KB9
1KB9_1-1-4	FALSE	1KB9
1KB9_1-1-7	TRUE	1KB9
1KB9_1-5-7	FALSE	1KB9
1KB9_1-7-11	FALSE	1KB9
1KB9_6-8-9	FALSE	1KB9
1KB9_6-7-11	FALSE	1KB9
1KB9_5-5-9	FALSE	1KB9
1KB9_1-1-11	FALSE	1KB9
1KB9_6-6-10	TRUE	1KB9
1KB9_6-8-11	FALSE	1KB9
1KB9_5-9-10	FALSE	1KB9
1KB9_2-6-7	FALSE	1KB9
1KB9_1-4-7	TRUE	1KB9
1KB9_3-6-7	FALSE	1KB9
1KB9_5-9-9	FALSE	1KB9
1KB9_1-11-11	FALSE	1KB9
1KB9_5-6-10	FALSE	1KB9
1KB9_9-10-10	TRUE	1KB9
1KB9_7-7-10	FALSE	1KB9
1KB9_7-10-11	FALSE	1KB9
1KB9_1-1-10	FALSE	1KB9
1KB9_1-6-7	FALSE	1KB9
1KB9_6-6-8	FALSE	1KB9
1KB9_2-2-3	FALSE	1KB9
1KB9_5-7-9	FALSE	1KB9
1KB9_5-6-9	FALSE	1KB9
1KB9_6-9-9	FALSE	1KB9
1KB9_6-6-11	FALSE	1KB9
3K6C_1-1-1	FALSE	3K6C
6MST_1-1-1	FALSE	6MST
1QAW_1-1-1	FALSE	1QAW
5OVS_1-1-1	FALSE	5OVS
1JYM_1-1-1	FALSE	1JYM
5XPB_1-1-1	FALSE	5XPB
6ESQ_1-2-3	FALSE	6ESQ
6ESQ_2-2-3	FALSE	6ESQ
6ESQ_2-3-3	FALSE	6ESQ
6ESQ_1-2-2	FALSE	6ESQ
6ESQ_1-1-2	FALSE	6ESQ
6ESQ_3-3-3	FALSE	6ESQ
6ESQ_1-1-1	FALSE	6ESQ
2E6G_1-1-1	FALSE	2E6G
6SDZ_1-1-1	FALSE	6SDZ
2FKD_1-1-1	FALSE	2FKD
6Z16_2-4-6	TRUE	6Z16
6Z16_1-1-2	TRUE	6Z16
6Z16_2-2-7	FALSE	6Z16
6Z16_1-3-4	FALSE	6Z16
6Z16_1-1-6	TRUE	6Z16
6Z16_1-4-4	TRUE	6Z16
6Z16_1-1-3	TRUE	6Z16
6Z16_2-7-7	TRUE	6Z16
6Z16_2-5-6	TRUE	6Z16
6Z16_2-2-6	FALSE	6Z16
6Z16_2-4-5	FALSE	6Z16
6Z16_2-6-6	FALSE	6Z16
6Z16_5-5-7	TRUE	6Z16
6Z16_2-2-5	FALSE	6Z16
6Z16_2-5-5	FALSE	6Z16
6Z16_6-7-7	FALSE	6Z16
6Z16_2-3-4	FALSE	6Z16
6Z16_5-6-7	FALSE	6Z16
6Z16_1-2-6	FALSE	6Z16
6Z16_3-4-4	TRUE	6Z16
6Z16_1-3-6	FALSE	6Z16
6Z16_2-5-7	FALSE	6Z16
6Z16_1-2-5	FALSE	6Z16
6Z16_1-6-6	FALSE	6Z16
6Z16_5-7-7	FALSE	6Z16
6Z16_1-6-7	FALSE	6Z16
6Z16_1-1-4	TRUE	6Z16
6Z16_6-6-7	FALSE	6Z16
6Z16_2-6-7	FALSE	6Z16
6Z16_1-4-6	FALSE	6Z16
6Z16_2-2-4	FALSE	6Z16
6Z16_3-3-4	FALSE	6Z16
6Z16_1-2-7	FALSE	6Z16
6Z16_1-2-2	TRUE	6Z16
6Z16_2-4-4	TRUE	6Z16
6Z16_1-2-4	FALSE	6Z16
6Z16_1-3-3	TRUE	6Z16
6Z16_2-4-7	FALSE	6Z16
6Z16_1-2-3	FALSE	6Z16
1KP8_1-1-1	FALSE	1KP8
4EJ0_1-1-1	FALSE	4EJ0
6MRT_1-1-1	FALSE	6MRT
1H2I_1-1-1	FALSE	1H2I
1A8R_1-1-1	FALSE	1A8R
6ZKB_3-12-22	FALSE	6ZKB
6ZKB_12-23-25	FALSE	6ZKB
6ZKB_15-15-23	TRUE	6ZKB
6ZKB_12-27-29	FALSE	6ZKB
6ZKB_6-29-29	TRUE	6ZKB
6ZKB_23-29-29	FALSE	6ZKB
6ZKB_9-26-28	FALSE	6ZKB
6ZKB_17-26-26	TRUE	6ZKB
6ZKB_18-19-21	FALSE	6ZKB
6ZKB_4-20-20	TRUE	6ZKB
6ZKB_3-8-22	FALSE	6ZKB
6ZKB_15-15-26	FALSE	6ZKB
6ZKB_2-6-24	FALSE	6ZKB
6ZKB_6-21-24	FALSE	6ZKB
6ZKB_7-12-14	FALSE	6ZKB
6ZKB_10-10-29	FALSE	6ZKB
6ZKB_9-23-29	FALSE	6ZKB
6ZKB_1-24-24	FALSE	6ZKB
6ZKB_1-19-22	FALSE	6ZKB
6ZKB_6-28-29	FALSE	6ZKB
6ZKB_1-22-22	TRUE	6ZKB
6ZKB_6-6-28	FALSE	6ZKB
6ZKB_1-21-22	FALSE	6ZKB
6ZKB_2-6-15	FALSE	6ZKB
6ZKB_4-4-20	FALSE	6ZKB
6ZKB_9-11-23	FALSE	6ZKB
6ZKB_6-28-28	FALSE	6ZKB
6ZKB_3-22-24	FALSE	6ZKB
6ZKB_1-12-15	FALSE	6ZKB
6ZKB_8-26-28	FALSE	6ZKB
6ZKB_10-10-12	FALSE	6ZKB
6ZKB_3-21-21	TRUE	6ZKB
6ZKB_6-18-28	FALSE	6ZKB
6ZKB_9-10-27	FALSE	6ZKB
6ZKB_6-16-16	FALSE	6ZKB
6ZKB_2-6-16	FALSE	6ZKB
6ZKB_9-29-29	TRUE	6ZKB
6ZKB_6-17-26	FALSE	6ZKB
6ZKB_11-17-23	FALSE	6ZKB
6ZKB_3-6-26	TRUE	6ZKB
6ZKB_10-11-12	FALSE	6ZKB
6ZKB_3-21-22	FALSE	6ZKB
6ZKB_3-19-21	FALSE	6ZKB
6ZKB_4-19-21	FALSE	6ZKB
6ZKB_8-20-28	FALSE	6ZKB
6ZKB_1-23-26	FALSE	6ZKB
6ZKB_3-3-24	FALSE	6ZKB
6ZKB_17-17-23	FALSE	6ZKB
6ZKB_1-15-22	FALSE	6ZKB
6ZKB_12-17-29	FALSE	6ZKB
6ZKB_17-17-29	FALSE	6ZKB
6ZKB_7-12-27	FALSE	6ZKB
6ZKB_8-21-22	FALSE	6ZKB
6ZKB_3-8-20	FALSE	6ZKB
6ZKB_8-20-20	FALSE	6ZKB
6ZKB_1-23-24	FALSE	6ZKB
6ZKB_2-15-16	FALSE	6ZKB
6ZKB_8-18-28	FALSE	6ZKB
6ZKB_17-23-24	FALSE	6ZKB
6ZKB_11-12-29	FALSE	6ZKB
6ZKB_9-11-12	FALSE	6ZKB
6ZKB_26-26-28	TRUE	6ZKB
6ZKB_3-21-26	FALSE	6ZKB
6ZKB_23-24-24	TRUE	6ZKB
6ZKB_12-25-25	FALSE	6ZKB
6ZKB_9-12-12	TRUE	6ZKB
6ZKB_6-15-26	FALSE	6ZKB
6ZKB_6-23-24	FALSE	6ZKB
6ZKB_4-6-28	FALSE	6ZKB
6ZKB_10-13-14	FALSE	6ZKB
6ZKB_2-23-24	FALSE	6ZKB
6ZKB_12-24-29	FALSE	6ZKB
6ZKB_5-11-27	FALSE	6ZKB
6ZKB_10-12-12	TRUE	6ZKB
6ZKB_5-13-13	FALSE	6ZKB
6ZKB_9-11-26	FALSE	6ZKB
6ZKB_15-26-29	FALSE	6ZKB
6ZKB_19-21-22	FALSE	6ZKB
6ZKB_6-17-29	FALSE	6ZKB
6ZKB_12-21-24	TRUE	6ZKB
6ZKB_9-11-27	FALSE	6ZKB
6ZKB_9-10-29	FALSE	6ZKB
6ZKB_1-6-24	FALSE	6ZKB
6ZKB_4-19-19	FALSE	6ZKB
6ZKB_18-18-20	FALSE	6ZKB
6ZKB_12-15-23	FALSE	6ZKB
6ZKB_12-25-27	FALSE	6ZKB
6ZKB_4-26-28	FALSE	6ZKB
6ZKB_7-11-23	FALSE	6ZKB
6ZKB_4-8-18	TRUE	6ZKB
6ZKB_6-16-29	FALSE	6ZKB
6ZKB_18-18-21	TRUE	6ZKB
6ZKB_2-24-25	FALSE	6ZKB
6ZKB_9-12-23	FALSE	6ZKB
6ZKB_10-12-23	FALSE	6ZKB
6ZKB_3-8-24	FALSE	6ZKB
6ZKB_6-16-28	FALSE	6ZKB
6ZKB_1-11-12	FALSE	6ZKB
6ZKB_12-13-13	FALSE	6ZKB
6ZKB_12-12-25	TRUE	6ZKB
6ZKB_17-23-23	FALSE	6ZKB
6ZKB_9-10-13	FALSE	6ZKB
6ZKB_2-16-16	FALSE	6ZKB
6ZKB_21-21-24	TRUE	6ZKB
6ZKB_4-18-20	FALSE	6ZKB
6ZKB_6-9-26	FALSE	6ZKB
6ZKB_1-12-23	FALSE	6ZKB
6ZKB_7-7-12	TRUE	6ZKB
6ZKB_1-1-23	TRUE	6ZKB
6ZKB_9-9-11	FALSE	6ZKB
6ZKB_1-3-24	FALSE	6ZKB
6ZKB_23-23-24	FALSE	6ZKB
6ZKB_2-24-24	FALSE	6ZKB
6ZKB_15-17-29	FALSE	6ZKB
6ZKB_7-7-29	TRUE	6ZKB
6ZKB_9-11-29	FALSE	6ZKB
6ZKB_1-23-29	FALSE	6ZKB
6ZKB_11-12-13	FALSE	6ZKB
6ZKB_23-24-26	FALSE	6ZKB
6ZKB_2-2-16	FALSE	6ZKB
6ZKB_1-2-22	FALSE	6ZKB
6ZKB_8-21-24	FALSE	6ZKB
6ZKB_7-29-29	TRUE	6ZKB
6ZKB_3-12-24	FALSE	6ZKB
6ZKB_5-7-12	FALSE	6ZKB
6ZKB_4-20-21	TRUE	6ZKB
6ZKB_9-26-29	FALSE	6ZKB
6ZKB_3-24-25	FALSE	6ZKB
6ZKB_11-11-27	TRUE	6ZKB
6ZKB_14-23-26	FALSE	6ZKB
6ZKB_7-23-24	FALSE	6ZKB
6ZKB_3-28-28	TRUE	6ZKB
6ZKB_4-4-8	TRUE	6ZKB
6ZKB_3-24-24	FALSE	6ZKB
6ZKB_1-15-29	FALSE	6ZKB
6ZKB_9-12-26	FALSE	6ZKB
6ZKB_3-3-21	FALSE	6ZKB
6ZKB_5-9-11	FALSE	6ZKB
6ZKB_22-24-25	FALSE	6ZKB
6ZKB_11-11-12	TRUE	6ZKB
6ZKB_9-9-10	FALSE	6ZKB
6ZKB_5-11-12	FALSE	6ZKB
6ZKB_3-19-22	FALSE	6ZKB
6ZKB_7-17-23	FALSE	6ZKB
6ZKB_11-27-27	FALSE	6ZKB
6ZKB_10-26-29	FALSE	6ZKB
6ZKB_1-5-12	FALSE	6ZKB
6ZKB_1-22-23	FALSE	6ZKB
6ZKB_7-10-12	FALSE	6ZKB
6ZKB_12-25-29	FALSE	6ZKB
6ZKB_9-11-11	FALSE	6ZKB
6ZKB_12-22-23	FALSE	6ZKB
6ZKB_12-24-27	FALSE	6ZKB
6ZKB_12-14-22	FALSE	6ZKB
6ZKB_7-11-29	FALSE	6ZKB
6ZKB_23-26-28	FALSE	6ZKB
6ZKB_6-6-29	FALSE	6ZKB
6ZKB_11-26-29	FALSE	6ZKB
6ZKB_1-2-24	FALSE	6ZKB
6ZKB_2-12-24	TRUE	6ZKB
6ZKB_3-22-28	FALSE	6ZKB
6ZKB_19-22-22	TRUE	6ZKB
6ZKB_3-11-26	FALSE	6ZKB
6ZKB_11-12-14	FALSE	6ZKB
6ZKB_2-16-24	FALSE	6ZKB
6ZKB_24-24-25	FALSE	6ZKB
6ZKB_12-14-23	FALSE	6ZKB
6ZKB_18-21-24	FALSE	6ZKB
6ZKB_18-20-21	FALSE	6ZKB
6ZKB_18-21-28	FALSE	6ZKB
6ZKB_5-5-13	TRUE	6ZKB
6ZKB_3-15-26	FALSE	6ZKB
6ZKB_12-13-22	FALSE	6ZKB
6ZKB_22-24-24	FALSE	6ZKB
6ZKB_11-12-24	FALSE	6ZKB
6ZKB_11-11-26	FALSE	6ZKB
6ZKB_12-13-23	FALSE	6ZKB
6ZKB_11-15-23	FALSE	6ZKB
6ZKB_12-21-22	FALSE	6ZKB
6ZKB_17-17-26	FALSE	6ZKB
6ZKB_6-24-29	FALSE	6ZKB
6ZKB_2-6-26	FALSE	6ZKB
6ZKB_4-20-28	FALSE	6ZKB
6ZKB_9-17-26	FALSE	6ZKB
6ZKB_23-26-26	FALSE	6ZKB
6ZKB_7-12-13	TRUE	6ZKB
6ZKB_4-8-28	FALSE	6ZKB
6ZKB_7-11-27	TRUE	6ZKB
6ZKB_18-28-28	FALSE	6ZKB
6ZKB_1-2-23	FALSE	6ZKB
6ZKB_3-18-21	FALSE	6ZKB
6ZKB_7-23-26	FALSE	6ZKB
6ZKB_10-12-27	FALSE	6ZKB
6ZKB_5-9-12	FALSE	6ZKB
6ZKB_6-24-28	FALSE	6ZKB
6ZKB_10-10-14	TRUE	6ZKB
6ZKB_21-22-22	FALSE	6ZKB
6ZKB_12-23-26	FALSE	6ZKB
6ZKB_8-21-28	FALSE	6ZKB
6ZKB_2-6-28	FALSE	6ZKB
6ZKB_9-12-14	FALSE	6ZKB
6ZKB_3-26-28	FALSE	6ZKB
6ZKB_5-13-27	FALSE	6ZKB
6ZKB_10-15-29	FALSE	6ZKB
6ZKB_6-15-29	FALSE	6ZKB
6ZKB_10-14-23	FALSE	6ZKB
6ZKB_6-26-29	FALSE	6ZKB
6ZKB_3-24-26	FALSE	6ZKB
6ZKB_7-10-29	FALSE	6ZKB
6ZKB_1-2-6	FALSE	6ZKB
6ZKB_1-3-22	FALSE	6ZKB
6ZKB_10-12-29	FALSE	6ZKB
6ZKB_6-6-16	FALSE	6ZKB
6ZKB_9-9-12	FALSE	6ZKB
6ZKB_9-12-22	FALSE	6ZKB
6ZKB_12-12-24	TRUE	6ZKB
6ZKB_12-22-25	FALSE	6ZKB
6ZKB_7-15-23	FALSE	6ZKB
6ZKB_2-15-23	FALSE	6ZKB
6ZKB_12-14-14	FALSE	6ZKB
6ZKB_1-12-25	FALSE	6ZKB
6ZKB_7-11-26	FALSE	6ZKB
6ZKB_1-12-29	FALSE	6ZKB
6ZKB_6-24-26	FALSE	6ZKB
6ZKB_1-10-12	TRUE	6ZKB
6ZKB_23-24-29	FALSE	6ZKB
6ZKB_6-23-29	FALSE	6ZKB
6ZKB_9-12-25	FALSE	6ZKB
6ZKB_21-21-22	TRUE	6ZKB
6ZKB_18-20-28	TRUE	6ZKB
6ZKB_9-23-26	FALSE	6ZKB
6ZKB_6-7-29	FALSE	6ZKB
6ZKB_11-26-26	TRUE	6ZKB
6ZKB_19-21-21	TRUE	6ZKB
6ZKB_7-9-11	FALSE	6ZKB
6ZKB_12-17-23	FALSE	6ZKB
6ZKB_1-2-16	FALSE	6ZKB
6ZKB_1-2-2	FALSE	6ZKB
6ZKB_5-12-13	FALSE	6ZKB
6ZKB_3-17-26	FALSE	6ZKB
6ZKB_23-23-29	FALSE	6ZKB
6ZKB_9-12-13	FALSE	6ZKB
6ZKB_1-12-22	FALSE	6ZKB
6ZKB_12-13-25	FALSE	6ZKB
6ZKB_18-26-28	FALSE	6ZKB
6ZKB_1-22-24	FALSE	6ZKB
6ZKB_22-23-24	FALSE	6ZKB
6ZKB_12-12-27	TRUE	6ZKB
6ZKB_11-26-27	FALSE	6ZKB
6ZKB_1-1-12	TRUE	6ZKB
6ZKB_11-23-23	FALSE	6ZKB
6ZKB_7-9-29	FALSE	6ZKB
6ZKB_12-12-22	TRUE	6ZKB
6ZKB_7-26-29	TRUE	6ZKB
6ZKB_2-15-24	FALSE	6ZKB
6ZKB_19-19-22	TRUE	6ZKB
6ZKB_5-5-27	TRUE	6ZKB
6ZKB_26-28-29	FALSE	6ZKB
6ZKB_12-19-22	FALSE	6ZKB
6ZKB_6-16-26	FALSE	6ZKB
6ZKB_3-8-18	TRUE	6ZKB
6ZKB_12-14-27	FALSE	6ZKB
6ZKB_9-15-29	TRUE	6ZKB
6ZKB_2-2-24	FALSE	6ZKB
6ZKB_7-11-12	FALSE	6ZKB
6ZKB_10-12-24	FALSE	6ZKB
6ZKB_10-17-29	FALSE	6ZKB
6ZKB_9-9-29	TRUE	6ZKB
6ZKB_1-17-23	FALSE	6ZKB
6ZKB_4-19-28	FALSE	6ZKB
6ZKB_2-15-29	FALSE	6ZKB
6ZKB_15-29-29	FALSE	6ZKB
6ZKB_19-22-24	FALSE	6ZKB
6ZKB_23-26-29	FALSE	6ZKB
6ZKB_11-14-23	TRUE	6ZKB
6ZKB_21-24-25	FALSE	6ZKB
6ZKB_14-14-23	FALSE	6ZKB
6ZKB_20-21-22	FALSE	6ZKB
6ZKB_5-7-11	FALSE	6ZKB
6ZKB_3-18-28	FALSE	6ZKB
6ZKB_3-24-28	FALSE	6ZKB
6ZKB_2-2-6	FALSE	6ZKB
6ZKB_11-23-26	FALSE	6ZKB
6ZKB_12-14-25	FALSE	6ZKB
6ZKB_12-24-25	FALSE	6ZKB
6ZKB_4-28-28	TRUE	6ZKB
6ZKB_3-6-24	FALSE	6ZKB
6ZKB_4-18-28	FALSE	6ZKB
6ZKB_2-15-26	FALSE	6ZKB
6ZKB_1-15-15	TRUE	6ZKB
6ZKB_21-22-24	FALSE	6ZKB
6ZKB_8-18-18	TRUE	6ZKB
6ZKB_26-26-29	TRUE	6ZKB
6ZKB_8-8-28	FALSE	6ZKB
6ZKB_12-13-14	FALSE	6ZKB
6ZKB_12-24-24	TRUE	6ZKB
6ZKB_10-12-14	TRUE	6ZKB
6ZKB_8-19-20	TRUE	6ZKB
6ZKB_9-10-12	FALSE	6ZKB
6ZKB_3-9-26	FALSE	6ZKB
6ZKB_8-18-21	FALSE	6ZKB
6ZKB_3-8-21	FALSE	6ZKB
6ZKB_12-14-24	FALSE	6ZKB
6ZKB_9-10-14	TRUE	6ZKB
6ZKB_9-26-26	TRUE	6ZKB
6ZKB_11-23-27	FALSE	6ZKB
6ZKB_2-2-15	FALSE	6ZKB
6ZKB_3-6-28	FALSE	6ZKB
6ZKB_12-23-24	FALSE	6ZKB
6ZKB_5-5-12	FALSE	6ZKB
6ZKB_5-11-26	FALSE	6ZKB
6ZKB_12-29-29	FALSE	6ZKB
6ZKB_3-26-29	FALSE	6ZKB
6ZKB_5-12-27	FALSE	6ZKB
6ZKB_18-20-20	FALSE	6ZKB
6ZKB_7-9-12	FALSE	6ZKB
6ZKB_7-11-11	FALSE	6ZKB
6ZKB_11-12-12	TRUE	6ZKB
6ZKB_19-20-21	FALSE	6ZKB
6ZKB_5-12-29	TRUE	6ZKB
6ZKB_18-21-22	FALSE	6ZKB
6ZKB_4-19-20	FALSE	6ZKB
6ZKB_18-19-20	FALSE	6ZKB
6ZKB_15-15-29	TRUE	6ZKB
6ZKB_4-8-20	FALSE	6ZKB
6ZKB_12-22-24	TRUE	6ZKB
6ZKB_8-18-20	FALSE	6ZKB
6ZKB_7-17-29	FALSE	6ZKB
6ZKB_12-22-27	FALSE	6ZKB
6ZKB_5-12-22	FALSE	6ZKB
6ZKB_12-12-13	TRUE	6ZKB
6ZKB_4-19-22	FALSE	6ZKB
6ZKB_14-23-29	FALSE	6ZKB
6ZKB_10-12-25	FALSE	6ZKB
6ZKB_5-27-27	FALSE	6ZKB
6ZKB_11-12-22	FALSE	6ZKB
6ZKB_1-1-24	TRUE	6ZKB
6ZKB_9-26-27	FALSE	6ZKB
6ZKB_12-14-29	FALSE	6ZKB
6ZKB_1-24-25	FALSE	6ZKB
6ZKB_1-1-22	TRUE	6ZKB
6ZKB_5-11-23	FALSE	6ZKB
6ZKB_23-23-26	FALSE	6ZKB
6ZKB_3-3-28	TRUE	6ZKB
6ZKB_7-10-14	FALSE	6ZKB
6ZKB_12-12-14	TRUE	6ZKB
6ZKB_7-15-29	FALSE	6ZKB
6ZKB_3-22-26	FALSE	6ZKB
6ZKB_4-4-28	TRUE	6ZKB
6ZKB_7-12-23	FALSE	6ZKB
6ZKB_6-24-25	FALSE	6ZKB
6ZKB_20-20-21	TRUE	6ZKB
6ZKB_7-12-12	TRUE	6ZKB
6ZKB_6-6-24	FALSE	6ZKB
6ZKB_8-8-20	FALSE	6ZKB
6ZKB_6-12-24	FALSE	6ZKB
6ZKB_17-26-29	FALSE	6ZKB
6ZKB_1-1-2	TRUE	6ZKB
6ZKB_5-12-14	FALSE	6ZKB
6ZKB_12-23-29	TRUE	6ZKB
6ZKB_11-17-26	FALSE	6ZKB
6ZKB_9-12-24	FALSE	6ZKB
6ZKB_3-21-28	FALSE	6ZKB
6ZKB_14-15-23	FALSE	6ZKB
6ZKB_10-14-29	FALSE	6ZKB
6ZKB_12-13-27	FALSE	6ZKB
6ZKB_5-9-27	FALSE	6ZKB
6ZKB_3-22-22	FALSE	6ZKB
6ZKB_3-8-28	FALSE	6ZKB
6ZKB_6-11-26	FALSE	6ZKB
6ZKB_2-22-24	FALSE	6ZKB
6ZKB_5-5-11	FALSE	6ZKB
6ZKB_7-23-23	FALSE	6ZKB
6ZKB_21-24-24	TRUE	6ZKB
6ZKB_19-21-24	FALSE	6ZKB
6ZKB_2-6-6	FALSE	6ZKB
6ZKB_6-8-28	FALSE	6ZKB
6ZKB_14-17-23	FALSE	6ZKB
6ZKB_3-26-26	TRUE	6ZKB
6ZKB_17-23-26	FALSE	6ZKB
6ZKB_15-17-23	TRUE	6ZKB
6ZKB_3-3-8	TRUE	6ZKB
6ZKB_9-10-26	TRUE	6ZKB
6ZKB_9-17-29	FALSE	6ZKB
6ZKB_7-14-14	TRUE	6ZKB
6ZKB_6-26-28	TRUE	6ZKB
6ZKB_1-23-23	TRUE	6ZKB
6ZKB_10-12-13	FALSE	6ZKB
6ZKB_1-7-23	FALSE	6ZKB
6ZKB_15-17-26	FALSE	6ZKB
6ZKB_5-12-24	FALSE	6ZKB
6ZKB_9-9-26	FALSE	6ZKB
6ZKB_11-12-27	TRUE	6ZKB
6ZKB_14-23-24	FALSE	6ZKB
6ZKB_24-25-25	TRUE	6ZKB
6ZKB_1-15-23	FALSE	6ZKB
6ZKB_15-26-26	TRUE	6ZKB
6ZKB_19-19-20	TRUE	6ZKB
6ZKB_6-6-26	FALSE	6ZKB
6ZKB_7-7-23	FALSE	6ZKB
6ZKB_9-15-26	FALSE	6ZKB
6ZKB_12-13-24	FALSE	6ZKB
6ZKB_11-23-29	FALSE	6ZKB
6ZKB_9-10-11	FALSE	6ZKB
6ZKB_3-23-24	FALSE	6ZKB
6ZKB_12-13-29	FALSE	6ZKB
6ZKB_8-28-28	TRUE	6ZKB
6ZKB_19-19-21	TRUE	6ZKB
6ZKB_15-23-24	FALSE	6ZKB
6ZKB_3-3-22	FALSE	6ZKB
6ZKB_22-22-24	FALSE	6ZKB
6ZKB_6-23-26	FALSE	6ZKB
6ZKB_7-12-29	FALSE	6ZKB
6ZKB_12-27-27	FALSE	6ZKB
6ZKB_3-20-21	FALSE	6ZKB
6ZKB_1-15-24	FALSE	6ZKB
6ZKB_8-19-21	FALSE	6ZKB
6ZKB_18-18-28	FALSE	6ZKB
6ZKB_26-29-29	TRUE	6ZKB
6ZKB_2-3-24	FALSE	6ZKB
6ZKB_5-12-23	FALSE	6ZKB
6ZKB_1-12-13	FALSE	6ZKB
6ZKB_3-4-28	FALSE	6ZKB
6ZKB_9-12-29	FALSE	6ZKB
6ZKB_4-8-21	FALSE	6ZKB
6ZKB_5-11-13	FALSE	6ZKB
6ZKB_19-20-20	TRUE	6ZKB
6ZKB_2-21-24	FALSE	6ZKB
6ZKB_1-7-12	TRUE	6ZKB
6ZKB_26-28-28	TRUE	6ZKB
6ZKB_11-15-26	FALSE	6ZKB
6ZKB_2-15-15	FALSE	6ZKB
6ZKB_5-10-13	FALSE	6ZKB
6ZKB_8-20-21	FALSE	6ZKB
6ZKB_18-21-21	FALSE	6ZKB
6ZKB_1-12-14	TRUE	6ZKB
6ZKB_12-15-29	FALSE	6ZKB
6ZKB_10-23-29	FALSE	6ZKB
6ZKB_3-21-24	FALSE	6ZKB
6ZKB_11-12-23	FALSE	6ZKB
6ZKB_10-14-14	TRUE	6ZKB
6ZKB_10-13-29	FALSE	6ZKB
6ZKB_8-8-18	TRUE	6ZKB
6ZKB_7-14-23	FALSE	6ZKB
6ZKB_20-21-24	FALSE	6ZKB
6ZKB_9-12-27	FALSE	6ZKB
6ZKB_15-26-28	FALSE	6ZKB
6ZKB_17-26-28	FALSE	6ZKB
6ZKB_1-11-23	FALSE	6ZKB
6ZKB_3-3-26	FALSE	6ZKB
6ZKB_1-12-27	FALSE	6ZKB
6ZKB_4-4-19	FALSE	6ZKB
6ZKB_21-23-24	FALSE	6ZKB
6ZKB_6-12-29	FALSE	6ZKB
6ZKB_9-27-27	FALSE	6ZKB
6ZKB_14-23-23	FALSE	6ZKB
6ZKB_12-12-23	TRUE	6ZKB
6ZKB_7-12-22	FALSE	6ZKB
6ZKB_9-10-10	FALSE	6ZKB
6ZKB_12-23-23	TRUE	6ZKB
6ZKB_3-23-26	FALSE	6ZKB
6ZKB_7-12-24	TRUE	6ZKB
6ZKB_11-11-23	TRUE	6ZKB
6ZKB_7-7-11	TRUE	6ZKB
6ZKB_1-21-24	FALSE	6ZKB
6ZKB_15-23-23	FALSE	6ZKB
6ZKB_1-15-26	FALSE	6ZKB
6ZKB_1-2-12	TRUE	6ZKB
6ZKB_5-11-11	FALSE	6ZKB
6ZKB_5-12-12	TRUE	6ZKB
6ZKB_5-12-25	FALSE	6ZKB
6ZKB_10-12-22	FALSE	6ZKB
6ZKB_11-12-25	FALSE	6ZKB
6ZKB_5-10-12	FALSE	6ZKB
6ZKB_1-1-15	FALSE	6ZKB
6ZKB_3-8-8	TRUE	6ZKB
6ZKB_9-27-29	TRUE	6ZKB
6ZKB_4-8-19	FALSE	6ZKB
6ZKB_7-7-14	TRUE	6ZKB
6ZKB_6-9-29	FALSE	6ZKB
6ZKB_12-22-29	FALSE	6ZKB
6ZKB_4-8-8	FALSE	6ZKB
6ZKB_3-8-26	TRUE	6ZKB
6ZKB_17-23-29	FALSE	6ZKB
6ZKB_7-11-14	TRUE	6ZKB
6ZKB_7-14-29	FALSE	6ZKB
6ZKB_19-20-22	FALSE	6ZKB
6ZKB_15-23-29	TRUE	6ZKB
6ZKB_8-8-21	TRUE	6ZKB
6ZKB_11-23-24	FALSE	6ZKB
6ZKB_23-24-25	FALSE	6ZKB
6ZKB_2-6-29	FALSE	6ZKB
6ZKB_20-21-21	FALSE	6ZKB
6ZKB_6-22-24	FALSE	6ZKB
6ZKB_8-21-21	FALSE	6ZKB
6ZKB_15-23-26	TRUE	6ZKB
6ZKB_7-23-29	FALSE	6ZKB
6ZKB_12-12-29	TRUE	6ZKB
6ZKB_10-13-13	FALSE	6ZKB
6ZKB_6-10-29	FALSE	6ZKB
6ZKB_6-16-24	FALSE	6ZKB
6ZKB_12-26-29	FALSE	6ZKB
6ZKB_1-2-15	FALSE	6ZKB
6ZKB_11-12-26	FALSE	6ZKB
6ZKB_12-22-22	TRUE	6ZKB
6ZKB_9-9-27	FALSE	6ZKB
6ZKB_10-29-29	FALSE	6ZKB
6ZKB_1-14-23	FALSE	6ZKB
6ZKB_6-26-26	TRUE	6ZKB
6ZKB_10-10-13	FALSE	6ZKB
6ZKB_17-29-29	TRUE	6ZKB
6ZKB_7-12-25	FALSE	6ZKB
6ZKB_12-23-27	FALSE	6ZKB
6ZKB_1-12-12	TRUE	6ZKB
6ZKB_11-26-28	FALSE	6ZKB
6ZKB_6-24-24	FALSE	6ZKB
6ZKB_1-9-12	TRUE	6ZKB
6ZKB_3-4-8	FALSE	6ZKB
6ZKB_1-12-24	FALSE	6ZKB
6SQR_1-2-2	FALSE	6SQR
6SQR_2-3-3	TRUE	6SQR
6SQR_1-3-3	FALSE	6SQR
6SQR_1-2-3	FALSE	6SQR
6SQR_1-1-2	FALSE	6SQR
6SQR_1-1-1	FALSE	6SQR
6SQR_2-2-2	FALSE	6SQR
6SQR_1-1-3	FALSE	6SQR
6SQR_2-2-3	FALSE	6SQR
1MFR_1-1-1	FALSE	1MFR
2VYC_1-1-1	FALSE	2VYC
6ZK9_6-8-16	FALSE	6ZK9
6ZK9_8-8-16	FALSE	6ZK9
6ZK9_14-15-15	TRUE	6ZK9
6ZK9_1-4-6	FALSE	6ZK9
6ZK9_9-14-18	FALSE	6ZK9
6ZK9_1-3-6	FALSE	6ZK9
6ZK9_2-8-17	FALSE	6ZK9
6ZK9_2-3-13	FALSE	6ZK9
6ZK9_1-1-7	FALSE	6ZK9
6ZK9_1-4-8	FALSE	6ZK9
6ZK9_3-13-17	FALSE	6ZK9
6ZK9_5-13-16	FALSE	6ZK9
6ZK9_12-13-16	FALSE	6ZK9
6ZK9_8-11-16	FALSE	6ZK9
6ZK9_6-13-14	FALSE	6ZK9
6ZK9_6-11-14	FALSE	6ZK9
6ZK9_7-10-13	TRUE	6ZK9
6ZK9_3-12-17	FALSE	6ZK9
6ZK9_2-9-13	FALSE	6ZK9
6ZK9_12-13-13	FALSE	6ZK9
6ZK9_11-11-16	FALSE	6ZK9
6ZK9_1-3-7	FALSE	6ZK9
6ZK9_4-7-13	FALSE	6ZK9
6ZK9_8-14-14	FALSE	6ZK9
6ZK9_1-1-14	TRUE	6ZK9
6ZK9_1-15-16	FALSE	6ZK9
6ZK9_13-15-16	FALSE	6ZK9
6ZK9_5-13-13	FALSE	6ZK9
6ZK9_8-11-13	FALSE	6ZK9
6ZK9_9-13-16	TRUE	6ZK9
6ZK9_3-12-13	FALSE	6ZK9
6ZK9_2-13-14	FALSE	6ZK9
6ZK9_8-12-13	FALSE	6ZK9
6ZK9_3-4-17	FALSE	6ZK9
6ZK9_6-8-11	FALSE	6ZK9
6ZK9_9-9-18	FALSE	6ZK9
6ZK9_7-13-14	FALSE	6ZK9
6ZK9_2-13-13	FALSE	6ZK9
6ZK9_8-9-11	FALSE	6ZK9
6ZK9_5-7-13	FALSE	6ZK9
6ZK9_5-8-13	FALSE	6ZK9
6ZK9_4-14-15	FALSE	6ZK9
6ZK9_8-11-14	FALSE	6ZK9
6ZK9_1-14-15	FALSE	6ZK9
6ZK9_1-4-4	FALSE	6ZK9
6ZK9_3-3-7	TRUE	6ZK9
6ZK9_1-8-14	FALSE	6ZK9
6ZK9_9-16-18	FALSE	6ZK9
6ZK9_14-15-16	FALSE	6ZK9
6ZK9_2-8-11	FALSE	6ZK9
6ZK9_3-13-13	FALSE	6ZK9
6ZK9_1-1-6	FALSE	6ZK9
6ZK9_4-14-18	FALSE	6ZK9
6ZK9_16-18-18	FALSE	6ZK9
6ZK9_4-4-15	FALSE	6ZK9
6ZK9_3-7-10	FALSE	6ZK9
6ZK9_9-18-18	FALSE	6ZK9
6ZK9_11-15-16	TRUE	6ZK9
6ZK9_1-7-13	FALSE	6ZK9
6ZK9_2-3-17	FALSE	6ZK9
6ZK9_14-18-18	FALSE	6ZK9
6ZK9_6-14-14	FALSE	6ZK9
6ZK9_1-3-13	FALSE	6ZK9
6ZK9_6-8-9	FALSE	6ZK9
6ZK9_1-2-3	FALSE	6ZK9
6ZK9_1-5-13	FALSE	6ZK9
6ZK9_12-12-13	TRUE	6ZK9
6ZK9_5-9-13	FALSE	6ZK9
6ZK9_13-16-16	TRUE	6ZK9
6ZK9_1-7-15	TRUE	6ZK9
6ZK9_7-9-13	FALSE	6ZK9
6ZK9_1-4-15	FALSE	6ZK9
6ZK9_8-9-16	FALSE	6ZK9
6ZK9_1-7-10	FALSE	6ZK9
6ZK9_8-16-16	FALSE	6ZK9
6ZK9_13-14-14	TRUE	6ZK9
6ZK9_6-6-14	TRUE	6ZK9
6ZK9_8-11-11	FALSE	6ZK9
6ZK9_14-14-16	TRUE	6ZK9
6ZK9_1-3-14	FALSE	6ZK9
6ZK9_1-13-18	FALSE	6ZK9
6ZK9_14-16-16	TRUE	6ZK9
6ZK9_1-13-15	FALSE	6ZK9
6ZK9_6-8-14	FALSE	6ZK9
6ZK9_2-3-4	FALSE	6ZK9
6ZK9_9-13-13	TRUE	6ZK9
6ZK9_3-3-17	TRUE	6ZK9
6ZK9_12-13-18	FALSE	6ZK9
6ZK9_4-13-18	FALSE	6ZK9
6ZK9_3-13-14	FALSE	6ZK9
6ZK9_7-13-16	FALSE	6ZK9
6ZK9_2-8-9	TRUE	6ZK9
6ZK9_1-14-14	TRUE	6ZK9
6ZK9_1-2-13	FALSE	6ZK9
6ZK9_4-16-18	FALSE	6ZK9
6ZK9_7-13-13	FALSE	6ZK9
6ZK9_4-7-7	TRUE	6ZK9
6ZK9_4-4-7	FALSE	6ZK9
6ZK9_6-14-15	FALSE	6ZK9
6ZK9_3-4-7	FALSE	6ZK9
6ZK9_12-13-14	FALSE	6ZK9
6ZK9_1-13-13	TRUE	6ZK9
6ZK9_8-14-15	FALSE	6ZK9
6ZK9_6-8-13	FALSE	6ZK9
6ZK9_7-8-13	FALSE	6ZK9
6ZK9_1-6-7	FALSE	6ZK9
6ZK9_8-13-13	FALSE	6ZK9
6ZK9_4-15-16	FALSE	6ZK9
6ZK9_2-6-8	TRUE	6ZK9
6ZK9_8-9-9	FALSE	6ZK9
6ZK9_1-7-7	FALSE	6ZK9
6ZK9_11-14-18	FALSE	6ZK9
6ZK9_13-13-18	FALSE	6ZK9
6ZK9_1-14-18	FALSE	6ZK9
6ZK9_8-13-16	FALSE	6ZK9
6ZK9_3-13-18	FALSE	6ZK9
6ZK9_2-12-17	FALSE	6ZK9
6ZK9_2-5-13	FALSE	6ZK9
6ZK9_1-6-8	FALSE	6ZK9
6ZK9_8-13-18	TRUE	6ZK9
6ZK9_6-14-16	FALSE	6ZK9
6ZK9_2-2-17	FALSE	6ZK9
6ZK9_12-17-17	TRUE	6ZK9
6ZK9_1-1-3	TRUE	6ZK9
6ZK9_3-5-13	FALSE	6ZK9
6ZK9_2-3-3	TRUE	6ZK9
6ZK9_2-17-17	FALSE	6ZK9
6ZK9_2-8-16	FALSE	6ZK9
6ZK9_1-3-15	FALSE	6ZK9
6ZK9_8-8-14	FALSE	6ZK9
6ZK9_4-18-18	FALSE	6ZK9
6ZK9_5-13-18	FALSE	6ZK9
6ZK9_2-2-13	FALSE	6ZK9
6ZK9_4-9-18	FALSE	6ZK9
6ZK9_5-13-14	FALSE	6ZK9
6ZK9_1-3-17	FALSE	6ZK9
6ZK9_1-8-16	FALSE	6ZK9
6ZK9_11-16-18	TRUE	6ZK9
6ZK9_1-6-13	FALSE	6ZK9
6ZK9_1-8-8	FALSE	6ZK9
6ZK9_1-8-11	FALSE	6ZK9
6ZK9_7-7-13	TRUE	6ZK9
6ZK9_2-8-13	FALSE	6ZK9
6ZK9_2-2-3	FALSE	6ZK9
6ZK9_2-8-14	FALSE	6ZK9
6ZK9_1-2-8	FALSE	6ZK9
6ZK9_3-7-13	FALSE	6ZK9
6ZK9_6-14-18	FALSE	6ZK9
6ZK9_9-9-16	FALSE	6ZK9
6ZK9_13-18-18	TRUE	6ZK9
6ZK9_2-3-8	FALSE	6ZK9
6ZK9_3-4-18	FALSE	6ZK9
6ZK9_8-13-14	FALSE	6ZK9
6ZK9_12-13-17	FALSE	6ZK9
6ZK9_2-2-12	TRUE	6ZK9
6ZK9_4-4-18	FALSE	6ZK9
6ZK9_9-11-16	FALSE	6ZK9
6ZK9_8-15-16	FALSE	6ZK9
6ZK9_1-15-15	FALSE	6ZK9
6ZK9_7-12-13	FALSE	6ZK9
6ZK9_3-9-13	FALSE	6ZK9
6ZK9_1-1-15	TRUE	6ZK9
6ZK9_3-7-7	FALSE	6ZK9
6ZK9_8-8-9	FALSE	6ZK9
6ZK9_13-14-18	FALSE	6ZK9
6ZK9_1-8-15	TRUE	6ZK9
6ZK9_14-14-18	TRUE	6ZK9
6ZK9_11-14-15	FALSE	6ZK9
6ZK9_16-16-18	FALSE	6ZK9
6ZK9_15-16-18	FALSE	6ZK9
6ZK9_1-6-14	FALSE	6ZK9
6ZK9_4-7-15	FALSE	6ZK9
6ZK9_3-3-4	FALSE	6ZK9
6ZK9_12-12-17	FALSE	6ZK9
6ZK9_11-14-16	FALSE	6ZK9
6ZK9_13-14-15	FALSE	6ZK9
6ZK9_13-14-16	FALSE	6ZK9
6ZK9_3-4-13	FALSE	6ZK9
6ZK9_1-6-6	FALSE	6ZK9
6ZK9_8-9-14	FALSE	6ZK9
6ZK9_15-15-16	TRUE	6ZK9
6ZK9_3-7-17	FALSE	6ZK9
6ZK9_3-8-13	FALSE	6ZK9
6ZK9_2-7-13	FALSE	6ZK9
6ZK9_15-16-16	FALSE	6ZK9
6ZK9_1-12-13	FALSE	6ZK9
6ZK9_1-6-15	TRUE	6ZK9
6ZK9_8-8-11	FALSE	6ZK9
6ZK9_2-12-13	FALSE	6ZK9
6ZK9_7-7-10	FALSE	6ZK9
6ZK9_3-13-16	FALSE	6ZK9
6ZK9_11-16-16	TRUE	6ZK9
6ZK9_4-7-10	FALSE	6ZK9
6ZK9_1-7-14	FALSE	6ZK9
6ZK9_9-16-16	FALSE	6ZK9
6ZK9_2-13-18	FALSE	6ZK9
6ZK9_14-16-18	FALSE	6ZK9
6ZK9_4-15-18	FALSE	6ZK9
6ZK9_11-14-14	TRUE	6ZK9
6ZK9_3-3-13	TRUE	6ZK9
6ZK9_8-14-16	FALSE	6ZK9
6ZK9_8-9-13	FALSE	6ZK9
6ZK9_8-16-18	FALSE	6ZK9
6ZK9_2-2-8	FALSE	6ZK9
6ZK9_1-13-14	FALSE	6ZK9
6ZK9_9-15-16	FALSE	6ZK9
6ZK9_1-8-13	FALSE	6ZK9
6ZK9_1-8-9	FALSE	6ZK9
6ZK9_6-6-8	FALSE	6ZK9
6ZK9_4-15-15	FALSE	6ZK9
6ZK9_2-3-12	FALSE	6ZK9
6ZK9_1-3-8	FALSE	6ZK9
6ZK9_13-13-14	TRUE	6ZK9
6ZK9_10-10-10	FALSE	6ZK9
6ZK9_7-13-18	FALSE	6ZK9
6ZK9_1-11-14	FALSE	6ZK9
6ZK9_1-7-8	FALSE	6ZK9
6ZK9_14-14-15	TRUE	6ZK9
6ZK9_1-4-18	FALSE	6ZK9
6ZK9_1-9-13	FALSE	6ZK9
6ZK9_1-1-4	TRUE	6ZK9
6ZK9_8-14-18	FALSE	6ZK9
6ZK9_1-3-4	FALSE	6ZK9
6ZK9_13-13-16	TRUE	6ZK9
6ZK9_8-9-18	FALSE	6ZK9
6ZK9_2-8-8	FALSE	6ZK9
6ZK9_14-15-18	FALSE	6ZK9
6ZK9_1-4-14	FALSE	6ZK9
6ZK9_11-13-14	FALSE	6ZK9
6ZK9_9-14-16	FALSE	6ZK9
6ZK9_2-13-17	FALSE	6ZK9
6ZK9_1-4-13	FALSE	6ZK9
6ZK9_3-4-4	TRUE	6ZK9
6ZK9_5-12-13	FALSE	6ZK9
6ZK9_1-3-3	FALSE	6ZK9
6ZK9_2-3-7	FALSE	6ZK9
6ZK9_1-14-16	FALSE	6ZK9
6ZK9_2-12-12	FALSE	6ZK9
6ZK9_6-8-8	FALSE	6ZK9
6ZK9_1-1-8	FALSE	6ZK9
6ZK9_9-13-18	FALSE	6ZK9
6ZK9_1-13-16	FALSE	6ZK9
6ZK9_2-8-12	FALSE	6ZK9
6ZK9_2-13-16	FALSE	6ZK9
6ZK9_9-9-13	FALSE	6ZK9
6ZK9_4-7-18	FALSE	6ZK9
6ZK9_11-11-14	TRUE	6ZK9
6ZK9_3-4-15	FALSE	6ZK9
6ZK9_13-16-18	FALSE	6ZK9
6ZK9_3-17-17	TRUE	6ZK9
6ZK9_9-13-14	FALSE	6ZK9
6ZK9_1-4-7	FALSE	6ZK9
6ZK9_8-8-13	FALSE	6ZK9
6ZK9_1-1-13	TRUE	6ZK9
6ZK9_9-12-13	FALSE	6ZK9
6ZK9_5-5-5	FALSE	6ZK9
6ZK9_11-13-16	FALSE	6ZK9
1L0L_6-9-9	FALSE	1L0L
1L0L_1-2-4	FALSE	1L0L
1L0L_2-6-7	FALSE	1L0L
1L0L_6-6-10	TRUE	1L0L
1L0L_1-7-7	TRUE	1L0L
1L0L_1-2-11	TRUE	1L0L
1L0L_2-3-7	FALSE	1L0L
1L0L_1-7-11	FALSE	1L0L
1L0L_2-7-9	FALSE	1L0L
1L0L_1-2-3	FALSE	1L0L
1L0L_5-6-6	TRUE	1L0L
1L0L_1-2-2	TRUE	1L0L
1L0L_5-6-7	FALSE	1L0L
1L0L_1-1-7	FALSE	1L0L
1L0L_6-9-10	FALSE	1L0L
1L0L_6-6-9	TRUE	1L0L
1L0L_2-3-3	FALSE	1L0L
1L0L_1-4-4	TRUE	1L0L
1L0L_5-8-9	FALSE	1L0L
1L0L_1-4-9	FALSE	1L0L
1L0L_2-6-9	FALSE	1L0L
1L0L_2-7-7	FALSE	1L0L
1L0L_2-6-10	FALSE	1L0L
1L0L_10-10-10	FALSE	1L0L
1L0L_5-5-9	FALSE	1L0L
1L0L_1-1-3	FALSE	1L0L
1L0L_2-5-6	FALSE	1L0L
1L0L_6-6-7	TRUE	1L0L
1L0L_4-4-11	TRUE	1L0L
1L0L_5-9-9	FALSE	1L0L
1L0L_7-9-9	FALSE	1L0L
1L0L_1-9-11	FALSE	1L0L
1L0L_5-6-9	FALSE	1L0L
1L0L_2-6-6	FALSE	1L0L
1L0L_2-2-3	TRUE	1L0L
1L0L_5-7-7	FALSE	1L0L
1L0L_1-1-4	TRUE	1L0L
1L0L_1-4-11	TRUE	1L0L
1L0L_1-3-9	FALSE	1L0L
1L0L_7-7-9	FALSE	1L0L
1L0L_4-11-11	TRUE	1L0L
1L0L_1-3-4	FALSE	1L0L
1L0L_1-7-9	FALSE	1L0L
1L0L_1-1-9	FALSE	1L0L
1L0L_6-7-9	FALSE	1L0L
1L0L_1-8-9	FALSE	1L0L
1L0L_5-5-8	FALSE	1L0L
1L0L_2-2-7	TRUE	1L0L
1L0L_1-2-6	FALSE	1L0L
1L0L_6-7-8	FALSE	1L0L
1L0L_2-5-7	FALSE	1L0L
1L0L_5-7-8	FALSE	1L0L
1L0L_1-2-7	FALSE	1L0L
1L0L_5-6-8	FALSE	1L0L
1L0L_1-1-11	FALSE	1L0L
1L0L_6-8-8	FALSE	1L0L
1L0L_6-6-8	TRUE	1L0L
1L0L_1-1-2	FALSE	1L0L
1L0L_1-9-9	FALSE	1L0L
1L0L_1-4-7	TRUE	1L0L
1L0L_1-6-9	FALSE	1L0L
1L0L_5-5-6	FALSE	1L0L
1L0L_8-8-9	FALSE	1L0L
1L0L_1-6-7	TRUE	1L0L
1L0L_1-3-7	FALSE	1L0L
1L0L_1-2-9	FALSE	1L0L
1L0L_2-3-6	FALSE	1L0L
1L0L_2-6-8	FALSE	1L0L
1L0L_1-5-7	FALSE	1L0L
1L0L_6-8-10	FALSE	1L0L
1L0L_6-7-10	FALSE	1L0L
1L0L_2-2-6	FALSE	1L0L
1L0L_1-5-9	FALSE	1L0L
1L0L_8-9-9	TRUE	1L0L
1L0L_5-7-9	FALSE	1L0L
1L0L_1-3-3	FALSE	1L0L
1L0L_5-5-7	FALSE	1L0L
1L0L_7-8-9	FALSE	1L0L
1L0L_1-11-11	FALSE	1L0L
1L0L_5-6-10	TRUE	1L0L
1L0L_1-3-11	FALSE	1L0L
1L0L_6-8-9	FALSE	1L0L
1L0L_6-7-7	FALSE	1L0L
1L0L_5-8-8	FALSE	1L0L
2A3W_1-1-1	FALSE	2A3W
2D3A_1-1-1	FALSE	2D3A
1NLX_1-1-1	FALSE	1NLX
7AJP_1-1-1	FALSE	7AJP
1BCF_1-1-1	TRUE	1BCF
3ZK1_1-1-1	FALSE	3ZK1
4BHU_1-1-1	FALSE	4BHU
4BHU_2-2-2	FALSE	4BHU
4BHU_1-1-2	FALSE	4BHU
5ODC_1-2-3	FALSE	5ODC
5ODC_4-5-6	TRUE	5ODC
5ODC_1-4-5	FALSE	5ODC
5ODC_1-3-3	FALSE	5ODC
5ODC_1-5-5	FALSE	5ODC
5ODC_1-1-3	FALSE	5ODC
5ODC_2-3-3	FALSE	5ODC
5ODC_5-5-6	FALSE	5ODC
5ODC_1-1-1	TRUE	5ODC
5ODC_1-4-4	TRUE	5ODC
5ODC_6-6-6	TRUE	5ODC
5ODC_4-4-5	FALSE	5ODC
5ODC_1-1-5	FALSE	5ODC
5ODC_1-5-6	TRUE	5ODC
5ODC_1-3-4	FALSE	5ODC
5ODC_1-1-4	FALSE	5ODC
5ODC_4-5-5	FALSE	5ODC
5ODC_1-3-5	FALSE	5ODC
5ODC_2-2-2	FALSE	5ODC
1KYO_3-5-11	FALSE	1KYO
1KYO_2-2-2	FALSE	1KYO
1KYO_4-4-11	FALSE	1KYO
1KYO_4-6-8	FALSE	1KYO
1KYO_4-6-12	FALSE	1KYO
1KYO_2-3-12	FALSE	1KYO
1KYO_3-4-6	FALSE	1KYO
1KYO_1-6-12	FALSE	1KYO
1KYO_11-11-12	FALSE	1KYO
1KYO_4-11-11	FALSE	1KYO
1KYO_7-11-11	TRUE	1KYO
1KYO_3-6-6	FALSE	1KYO
1KYO_4-4-7	FALSE	1KYO
1KYO_1-6-6	FALSE	1KYO
1KYO_3-3-6	FALSE	1KYO
1KYO_2-6-12	FALSE	1KYO
1KYO_4-8-8	FALSE	1KYO
1KYO_1-4-9	FALSE	1KYO
1KYO_10-10-10	FALSE	1KYO
1KYO_3-11-12	FALSE	1KYO
1KYO_4-7-8	FALSE	1KYO
1KYO_4-8-9	FALSE	1KYO
1KYO_3-12-12	FALSE	1KYO
1KYO_4-7-9	FALSE	1KYO
1KYO_1-4-8	TRUE	1KYO
1KYO_1-2-6	TRUE	1KYO
1KYO_10-11-11	FALSE	1KYO
1KYO_4-10-11	FALSE	1KYO
1KYO_6-12-12	TRUE	1KYO
1KYO_4-8-11	FALSE	1KYO
1KYO_4-5-11	FALSE	1KYO
1KYO_3-4-12	FALSE	1KYO
1KYO_4-7-7	FALSE	1KYO
1KYO_1-7-7	TRUE	1KYO
1KYO_11-11-11	FALSE	1KYO
1KYO_4-4-9	FALSE	1KYO
1KYO_5-5-5	FALSE	1KYO
1KYO_4-9-9	FALSE	1KYO
1KYO_4-6-9	FALSE	1KYO
1KYO_3-3-11	FALSE	1KYO
1KYO_7-7-11	FALSE	1KYO
1KYO_8-8-9	FALSE	1KYO
1KYO_3-11-11	FALSE	1KYO
1KYO_3-3-3	TRUE	1KYO
1KYO_3-6-11	FALSE	1KYO
1KYO_4-6-7	FALSE	1KYO
1KYO_1-1-4	TRUE	1KYO
1KYO_6-10-11	FALSE	1KYO
1KYO_4-4-6	FALSE	1KYO
1KYO_4-4-8	FALSE	1KYO
1KYO_1-6-11	FALSE	1KYO
1KYO_6-6-12	TRUE	1KYO
1KYO_7-11-12	FALSE	1KYO
1KYO_1-3-4	FALSE	1KYO
1KYO_3-10-11	TRUE	1KYO
1KYO_11-12-12	FALSE	1KYO
1KYO_3-4-9	FALSE	1KYO
1KYO_5-11-12	FALSE	1KYO
1KYO_8-9-9	FALSE	1KYO
1KYO_4-6-11	FALSE	1KYO
1KYO_1-3-6	TRUE	1KYO
1KYO_1-6-7	FALSE	1KYO
1KYO_1-4-7	FALSE	1KYO
1KYO_5-6-11	FALSE	1KYO
1KYO_3-3-4	FALSE	1KYO
1KYO_1-1-7	FALSE	1KYO
1KYO_3-4-7	FALSE	1KYO
1KYO_1-4-4	FALSE	1KYO
1KYO_1-2-12	TRUE	1KYO
1KYO_1-7-11	FALSE	1KYO
1KYO_4-7-11	FALSE	1KYO
1KYO_2-2-12	FALSE	1KYO
1KYO_4-9-11	FALSE	1KYO
1KYO_5-7-11	FALSE	1KYO
1KYO_1-4-6	FALSE	1KYO
1KYO_1-2-2	FALSE	1KYO
1KYO_6-6-11	TRUE	1KYO
1KYO_6-11-11	FALSE	1KYO
1KYO_5-11-11	FALSE	1KYO
1KYO_10-11-12	FALSE	1KYO
1KYO_1-2-4	TRUE	1KYO
1KYO_3-4-4	FALSE	1KYO
1KYO_1-4-11	FALSE	1KYO
1KYO_4-11-12	FALSE	1KYO
1KYO_3-3-12	FALSE	1KYO
1KYO_3-4-11	FALSE	1KYO
1KYO_3-7-11	FALSE	1KYO
1KYO_7-10-11	FALSE	1KYO
1KYO_1-2-7	FALSE	1KYO
1KYO_3-4-8	FALSE	1KYO
1KYO_1-1-2	TRUE	1KYO
1KYO_2-11-12	FALSE	1KYO
1KYO_2-12-12	FALSE	1KYO
1KYO_6-11-12	FALSE	1KYO
1KYO_4-6-6	TRUE	1KYO
1KYO_5-10-11	TRUE	1KYO
1KYO_3-6-12	FALSE	1KYO
1KYO_1-1-6	FALSE	1KYO
1KYO_6-7-11	FALSE	1KYO
5K2M_1-1-1	TRUE	5K2M
5K2M_1-1-2	FALSE	5K2M
5K2M_1-2-2	FALSE	5K2M
3VG8_1-1-1	FALSE	3VG8
1I50_1-4-4	TRUE	1I50
1I50_2-3-8	FALSE	1I50
1I50_1-4-10	TRUE	1I50
1I50_3-8-8	FALSE	1I50
1I50_4-4-10	TRUE	1I50
1I50_1-5-10	TRUE	1I50
1I50_1-4-6	FALSE	1I50
1I50_1-6-7	FALSE	1I50
1I50_1-7-8	FALSE	1I50
1I50_1-1-4	TRUE	1I50
1I50_3-3-8	TRUE	1I50
1I50_7-7-7	FALSE	1I50
1I50_2-3-10	FALSE	1I50
[truncated: 243 more rows]

## Sheet: AFM_GUIDED_DIMER_MMSCORES
ID	nchains_in_model	nchains_in_native	TMscore	RMSD
3ZK1	11	11	0.89424	3.97
6OFG	2	18	0.42496	3.04
1G63	3	12	0.90698	1.32
1PCQ	11	21	0.29847	12.09
2DD4	6	12	0.71854	5.74
6ZEE	4	12	0.53285	3.82
2BX9	2	12	0.53299	3.74
2DJW	2	10	0.82178	1.35
6W6M	2	14	0.43465	6.24
5K2M	3	14	0.99114	0.81
1M3U	2	10	0.98835	0.55
5OVS	2	14	0.88278	2.08
4EJ0	5	10	0.86258	4.59
2GRE	2	12	0.86428	1.01
1M5Q	3	14	0.65399	4.81
1BCF	2	24	0.90955	2.26
6RDB	2	20	0.49028	2.81
2NV2	6	24	0.92511	1.2
4IC1	2	10	0.83093	3.18
6M3X	2	24	0.97201	1.57
2QJG	2	10	0.94503	1.69
7JKC	2	12	0.25876	6.6
6KWY	22	29	0.51331	11.3
1TH7	5	14	0.74831	4.18
3N99	5	10	0.86301	4.61
5CW7	4	16	0.73819	2.98
2V5H	4	12	0.51847	6.51
6E7D	3	12	0.89888	1.75
4BHU	2	10	0.42981	3.35
2EWC	3	12	0.89692	1.49
6RKE	6	12	0.89471	3.97
2BL2	10	10	0.94198	2.75
6RD7	8	18	0.44921	7.91
1X0P	2	10	0.97657	0.95
1JYM	2	10	0.49756	3.39
6ZKB	20	29	0.30922	12.02
5J09	2	10	0.35454	3.42
1TYF	2	14	0.93189	1.18
6X04	2	12	0.86566	1.31
3R90	2	12	0.5424	3.76
6MST	2	12	0.29686	4.74
6RO0	5	12	0.33174	6.58
3M1A	2	10	0.94315	1.77
2G9T	2	12	0.40723	5.94
6ESQ	12	12	0.92659	4.99
2WYR	2	12	0.97493	0.67
2VYC	2	10	0.98875	1.38
6GRJ	2	10	0.46422	4.44
6ZK9	16	18	0.4212	6.69
1RBL	4	16	0.63998	6.59
3K6C	2	10	0.91093	1.02
7JJP	10	12	0.10882	7.95
3A2C	2	12	0.44117	3.67
5AA5	4	12	0.91379	3.47
3OOQ	2	10	0.93831	0.6
6PYT	13	24	0.20342	13.72
7JQZ	2	10	0.94123	0.91
6SDZ	2	11	0.17108	6.15
3MQ7	2	12	0.68073	2.54
5N5E	2	10	0.91287	1.89
5ODC	12	12	0.95915	3.79
6UWR	7	14	0.77513	7.68
1I50	7	10	0.71954	6.37
5JYX	4	10	0.87096	2.26
1AVO	3	14	0.95447	1.53
1GH0	2	12	0.89884	2.3
6KRB	2	12	0.58639	3.06
6FWH	3	24	0.95928	1.55
6OSJ	2	10	0.13879	5.15
7C4J	9	12	0.12472	9.14
1X0R	2	10	0.95226	1.03
3M0W	2	10	0.87647	1.12
2X2V	13	13	0.83634	4.63
2VYR	3	12	0.33963	4.97
1S3Q	2	24	0.88788	0.54
2V18	2	12	0.87831	1.74
1DPS	2	12	0.92449	0.83
2OBX	3	10	0.92825	1.06
1Z6O	2	24	0.97832	1.16
5T11	4	12	0.83894	1.03
2D3A	3	10	0.66912	2.47
6G94	6	10	0.49708	8.37
2A3W	5	10	0.99702	0.58
7CGE	12	12	0.72837	6.26
2P1B	2	10	0.81226	0.57
1HKX	2	14	0.90116	1.45
2V7Q	8	10	0.54005	7.38
1KB9	9	11	0.41655	2.4
1BHC	2	10	0.57853	2.26
5TRM	2	24	0.93695	1.1
6NHT	17	24	0.23523	11.07
5XPB	10	10	0.90576	3.31
7JZ2	4	12	0.87263	1.61
1L0L	8	11	0.49149	4
1L6W	3	10	0.84863	3.84
1G0U	6	28	0.81558	3.92
6JCV	2	12	0.90963	2.58
6SSI	10	10	0.89876	4.98
3TXQ	5	11	0.97023	1.36
1VF7	10	13	0.37086	8.34
3BJQ	2	10	0.45861	3.59
2YMD	5	10	0.95585	2.49
3FP9	5	12	0.75605	4.66
1KP8	2	14	0.71389	6
3ONR	3	12	0.87509	1.98
6J0B	2	24	0.49198	3.69
2E6G	2	12	0.91406	1.51
4RSU	3	12	0.84082	2.39
1Q5Q	3	14	0.59493	2.64
1H2I	11	11	0.59291	8.87
3VG8	2	20	0.72858	2.91
4RAP	2	12	0.93539	0.95
1VDM	2	12	0.92599	1.94
1MFR	2	24	0.96561	0.54
5JQL	2	12	0.79373	2.2
1YKK	4	24	0.84178	3.67
3KIF	2	10	0.63664	3.61
5UK3	2	10	0.78428	0.74
2WCV	2	10	0.98071	0.69
3U6X	3	12	0.83288	3.08
1RVV	4	30	0.99054	0.86
4JPN	2	10	0.39182	3.32
1F1H	2	12	0.99073	1.04
3TOS	2	10	0.95058	1.44
5NFR	2	16	0.95544	1.56
7AJP	3	12	0.83412	2.32
6SQR	12	12	0.39581	5.94
1X9F	2	12	0.96467	1.1
1IWA	4	16	0.95167	1.56
2C41	2	12	0.94234	2.01
3JVO	2	13	0.78192	2.1
6LQH	16	18	0.16239	11.3
4C2M	6	15	0.87532	4.69
2FKD	2	14	0.96068	1.26
3DTD	2	12	0.80755	0.86
6OVH	2	12	0.58199	3.65
6YBQ	4	12	0.57943	3.39
6UIW	11	11	0.71654	10.26
1N8J	2	10	0.99496	0.5
6N3P	4	12	0.85264	2.49
3ZQM	2	10	0.3881	2.71
4F4S	2	10	0.94608	0.8
3BFJ	2	10	0.96182	1.6
1NGK	2	12	0.58045	3.65
3HHW	20	20	0.36354	7.79
1NLX	2	14	0.46129	2.78
6LNI	2	10	0.10054	6.27
1A8R	2	10	0.98209	1.08
4RDQ	7	15	0.70887	3.22
6Z1F	10	22	0.33441	9.12
6S5L	2	12	0.30643	3.38
6WBN	6	14	0.75964	5.35
7NRQ	3	10	0.03555	5.74
1TR0	2	12	0.9378	1.16
1Q95	11	12	0.8068	6.58
3LAY	2	10	0.44951	0.73
1QAW	11	11	0.83058	4.23
1IJG	12	12	0.60746	9.89
5LK5	2	10	0.49725	2.52
6QSU	4	24	0.98643	1.47
3OJ5	2	24	0.8225	0.71
6MRT	2	12	0.3027	6.88
1KYO	14	23	0.74499	5.46
3ZNU	2	10	0.97525	0.84
1DW9	2	10	0.93576	1.34
1IRU	28	28	0.72576	10.09
1D0I	2	12	0.95537	0.98
6QLV	2	12	0.84485	0.66
5F2Q	2	10	0.55289	3.37
5B04	2	10	0.90956	1.49
3ZIA	5	10	0.77386	5.94
6Z16	10	14	0.52226	7.54
5BSE	2	10	0.97027	0.92
4K2J	2	10	0.95125	1.12
1IS7	3	20	0.61325	5.15

## Sheet: AFM_GUIDED_TRIMER_MMSCORES
ID	nchains_in_model	nchains_in_native	TMscore	RMSD
3ZK1	11	11	0.93066	3.05
6OFG	6	18	0.53729	5.19
1G63	3	12	0.90726	1.31
1PCQ	14	21	0.68287	9.17
2DD4	9	12	0.3523	6.68
6ZEE	6	12	0.37667	4.8
2BX9	3	12	0.92289	1.77
2DJW	10	10	0.61826	6.09
6W6M	3	14	0.39364	8.02
5K2M	6	14	0.99049	0.9
1M3U	10	10	0.98322	2.02
5OVS	5	14	0.91352	1.11
4EJ0	5	10	0.88987	3.85
2GRE	3	12	0.8681	0.91
1M5Q	6	14	0.6183	6.13
1BCF	8	24	0.23018	9.23
6RDB	19	20	0.33966	12.81
2NV2	12	24	0.91046	2.44
4IC1	10	10	0.78647	7.27
6M3X	23	24	0.91499	6.74
2QJG	4	10	0.96908	1.39
7JKC	12	12	0.34159	8.56
6KWY	26	29	0.61836	8.84
1TH7	6	14	0.79409	3.87
3N99	5	10	0.89185	3.85
5CW7	6	16	0.50935	3.7
2V5H	6	12	0.65432	7.84
6E7D	12	12	0.29811	6.13
4BHU	6	10	0.35081	7.58
2EWC	3	12	0.90591	1.15
6RKE	6	12	0.89176	3.89
2BL2	9	10	0.93965	2.92
6RD7	16	18	0.25941	8.88
1X0P	2	10	0.93684	1.61
1JYM	3	10	0.39683	4.69
6ZKB	28	29	0.3427	9.75
5J09	3	10	0.24753	4.76
1TYF	6	14	0.91522	2.25
6X04	4	12	0.44585	2.97
3R90	3	12	0.4286	5.47
6MST	3	12	0.22017	5.63
6RO0	12	12	0.22546	9.39
3M1A	3	10	0.47324	7.1
2G9T	3	12	0.64938	3.5
6ESQ	12	12	0.98377	2.2
2WYR	10	12	0.88341	5.77
2VYC	2	10	0.98265	1.74
6GRJ	7	10	0.3029	11.57
6ZK9	16	18	0.44886	8.38
1RBL	10	16	0.30737	9.61
3K6C	10	10	0.95946	2.24
7JJP	12	12	0.31103	9.77
3A2C	3	12	0.46658	8.83
5AA5	4	12	0.96984	0.87
3OOQ	10	10	0.99391	1.36
6PYT	18	24	0.27513	8.34
7JQZ	7	10	0.92782	2.3
6SDZ	4	11	0.15128	6.48
3MQ7	3	12	0.49387	3.68
5N5E	9	10	0.95357	1.87
5ODC	12	12	0.95196	4.07
6UWR	6	14	0.58755	10.08
1I50	8	10	0.65128	8.73
5JYX	4	10	0.85932	2.47
1AVO	14	14	0.86654	4.39
1GH0	12	12	0.30896	10.42
6KRB	3	12	0.43102	4.09
6FWH	3	24	0.986	0.53
6OSJ	3	10	0.16019	6.52
7C4J	9	12	0.15876	9.24
1X0R	10	10	0.71087	9.26
3M0W	2	10	0.8484	1.49
2X2V	13	13	0.88862	3.99
2VYR	11	12	0.16667	10.28
1S3Q	4	24	0.35762	6.46
2V18	3	12	0.9568	0.96
1DPS	12	12	0.97263	2.29
2OBX	3	10	0.63578	2.35
1Z6O	21	24	0.36995	10.53
5T11	4	12	0.8433	0.8
2D3A	5	10	0.97342	1.82
6G94	10	10	0.58762	11.73
2A3W	5	10	0.97678	1.66
7CGE	12	12	0.79462	6.42
2P1B	5	10	0.80298	1.27
1HKX	12	14	0.82489	4.96
2V7Q	10	10	0.89619	5.9
1KB9	9	11	0.7044	7
1BHC	3	10	0.43386	4.53
5TRM	4	24	0.45946	3.67
6NHT	24	24	0.28036	10.99
5XPB	10	10	0.8989	3.47
7JZ2	12	12	0.74087	6.43
1L0L	11	11	0.47049	5.62
1L6W	5	10	0.86297	4.6
1G0U	9	28	0.88053	4.84
6JCV	12	12	0.89204	6.4
6SSI	10	10	0.73757	5.65
3TXQ	8	11	0.97969	1.34
1VF7	13	13	0.49425	7.68
3BJQ	3	10	0.48767	6.51
2YMD	4	10	0.95128	2.5
3FP9	6	12	0.8419	2.88
1KP8	7	14	0.60328	10.62
3ONR	3	12	0.87688	1.96
6J0B	12	24	0.18377	13.78
2E6G	4	12	0.90736	2.15
4RSU	5	12	0.69185	2.85
1Q5Q	10	14	0.55158	8.46
1H2I	11	11	0.78497	7.15
3VG8	3	20	0.34917	5.32
4RAP	12	12	0.96441	3.71
1VDM	4	12	0.68583	5.61
1MFR	22	24	0.92955	3.74
5JQL	8	12	0.43689	4.05
1YKK	11	24	0.30964	6.49
3KIF	3	10	0.59728	3.93
5UK3	10	10	0.44803	7.47
2WCV	10	10	0.9591	2.56
3U6X	12	12	0.41918	10.32
1RVV	5	30	0.9896	0.98
4JPN	10	10	0.2464	6.2
1F1H	12	12	0.94265	5.28
3TOS	10	10	0.98319	1.75
5NFR	4	16	0.96713	1.42
7AJP	3	12	0.81691	2.7
6SQR	12	12	0.44409	5.46
1X9F	12	12	0.29588	9.03
1IWA	12	16	0.83772	3.71
2C41	2	12	0.937	1.87
3JVO	13	13	0.43829	7.23
6LQH	18	18	0.32117	6.44
4C2M	7	15	0.85117	4.71
2FKD	4	14	0.34397	5.37
3DTD	6	12	0.4234	6.74
6OVH	3	12	0.47122	4.73
6YBQ	4	12	0.57785	3.38
6UIW	8	11	0.60309	9.38
1N8J	10	10	0.8449	6.26
6N3P	12	12	0.88026	4.76
3ZQM	9	10	0.70978	2.79
4F4S	10	10	0.86801	4.13
3BFJ	2	10	0.9627	1.56
1NGK	3	12	0.40776	3.9
3HHW	20	20	0.42721	9.86
1NLX	3	14	0.33317	4.53
6LNI	5	10	0.09745	7.8
1A8R	10	10	0.99127	1.36
4RDQ	9	15	0.63784	3.89
6Z1F	10	22	0.57658	7.99
6S5L	4	12	0.23831	6.92
6WBN	7	14	0.82689	5.06
7NRQ	10	10	0.09797	9.64
1TR0	5	12	0.26905	5.59
1Q95	12	12	0.74257	8.41
3LAY	10	10	0.24968	8.19
1QAW	11	11	0.84213	4.04
1IJG	12	12	0.58618	9.74
5LK5	3	10	0.36311	4.35
6QSU	6	24	0.99183	1.27
3OJ5	22	24	0.79376	3.98
6MRT	5	12	0.34865	8.04
1KYO	20	23	0.35473	9.97
3ZNU	10	10	0.87182	4.21
1DW9	10	10	0.95677	2.67
1IRU	26	28	0.79632	5.9
1D0I	3	12	0.96312	0.67
6QLV	12	12	0.52944	10.14
5F2Q	3	10	0.49528	6.4
5B04	10	10	0.54702	8.77
3ZIA	9	10	0.8807	5.27
6Z16	14	14	0.61082	11.94
5BSE	10	10	0.99527	1.07
4K2J	8	10	0.74728	5.67
1IS7	18	20	0.50775	8.8

## Sheet: AFM_ALL_TRIMER_MMSCORES
ID	nchains_in_model	nchains_in_native	TMscore	RMSD
3ZK1	11	11	0.92736	3.13
6OFG	18	18	0.22247	8.47
1G63	3	12	0.90422	1.44
1PCQ	18	21	0.32604	14.45
2DD4	10	12	0.4923	4.02
6ZEE	8	12	0.38993	4.66
2BX9	3	12	0.92093	1.99
2DJW	10	10	0.66795	6
6W6M	11	14	0.35686	14.13
5K2M	12	14	0.50186	2.76
1M3U	10	10	0.98139	2.14
5OVS	14	14	0.91581	4.95
4EJ0	5	10	0.88969	3.81
2GRE	3	12	0.86808	0.92
1M5Q	8	14	0.59881	6.67
1BCF	2	24	0.89009	2.46
4IC1	8	10	0.77532	6.38
2QJG	5	10	0.95399	1.99
7JKC	12	12	0.29982	10.28
1TH7	6	14	0.76697	4.24
3N99	5	10	0.89226	3.86
5CW7	10	16	0.25305	6.08
2V5H	7	12	0.3159	8.87
6E7D	11	12	0.21128	10.53
4BHU	9	10	0.40828	8.57
2EWC	3	12	0.90204	1.33
6RKE	6	12	0.97384	1.84
2BL2	9	10	0.93971	3.03
6RD7	18	18	0.33111	8.7
1X0P	10	10	0.29787	7.45
1JYM	3	10	0.35077	4.48
6ZKB	29	29	0.22029	12.03
5J09	3	10	0.23932	4.74
1TYF	6	14	0.91401	2.28
6X04	9	12	0.30542	9.34
3R90	3	12	0.43011	5.54
6MST	3	12	0.24059	5.72
6RO0	12	12	0.21704	10.46
3M1A	3	10	0.47687	6.72
2G9T	3	12	0.56981	4.84
6ESQ	12	12	0.38427	8.26
2WYR	12	12	0.90289	6.11
2VYC	10	10	0.91973	6.8
6GRJ	2	10	0.4488	4.34
6ZK9	18	18	0.33311	9.22
1RBL	14	16	0.28154	8.12
3K6C	10	10	0.96512	2
7JJP	12	12	0.29715	9.75
5AA5	12	12	0.33541	2.52
3OOQ	10	10	0.9958	1.13
7JQZ	10	10	0.91866	4.99
6SDZ	4	11	0.14747	8.21
3MQ7	3	12	0.49539	3.81
5N5E	9	10	0.91052	3.77
5ODC	12	12	0.90923	3.74
6UWR	6	14	0.60864	10.23
1I50	9	10	0.6664	6.81
5JYX	4	10	0.86216	2.53
1AVO	14	14	0.86244	5.15
1GH0	12	12	0.4137	7.47
6KRB	6	12	0.33973	7.49
6FWH	3	24	0.98602	0.53
6OSJ	3	10	0.14861	5.7
7C4J	12	12	0.24805	6.56
1X0R	10	10	0.76529	7.39
3M0W	3	10	0.58	1.6
2X2V	13	13	0.8699	4.41
2VYR	11	12	0.2091	9.1
1S3Q	3	24	0.6019	1.85
2V18	3	12	0.95692	0.95
1DPS	12	12	0.96626	2.57
2OBX	5	10	0.88568	2.43
1Z6O	24	24	0.35777	11.74
5T11	12	12	0.95341	2.94
2D3A	5	10	0.97657	1.65
6G94	9	10	0.45674	10.81
2A3W	5	10	0.97754	1.63
7CGE	12	12	0.44592	7.59
2P1B	5	10	0.80418	1.22
1HKX	13	14	0.83693	4.82
2V7Q	9	10	0.72492	5.81
1KB9	11	11	0.27381	7.15
1BHC	3	10	0.46057	4.01
5TRM	5	24	0.26895	7.13
6NHT	12	24	0.17824	13.03
5XPB	10	10	0.9144	3.12
7JZ2	12	12	0.54495	8.56
1L0L	11	11	0.48724	9
1L6W	5	10	0.83922	5.13
1G0U	28	28	0.55862	9.49
6JCV	12	12	0.90029	6.12
6SSI	10	10	0.71767	3.55
3TXQ	10	11	0.94523	2.59
1VF7	13	13	0.37513	5.22
3BJQ	10	10	0.2141	9.19
2YMD	5	10	0.94936	2.61
3FP9	6	12	0.84713	2.8
1KP8	8	14	0.60957	10.33
3ONR	3	12	0.87648	1.96
6J0B	24	24	0.27309	15.09
2E6G	4	12	0.92059	1.76
4RSU	9	12	0.56192	4.13
1Q5Q	14	14	0.55922	11.03
1H2I	11	11	0.55188	9.16
3VG8	4	20	0.36337	6.04
4RAP	12	12	0.93087	5.28
1VDM	4	12	0.59468	5.14
5JQL	12	12	0.24322	9.04
1YKK	3	24	0.37739	5.16
3KIF	3	10	0.59094	4.13
5UK3	10	10	0.94826	2.92
2WCV	10	10	0.93684	3.21
3U6X	9	12	0.53305	5.63
1RVV	5	30	0.99041	0.94
4JPN	10	10	0.23913	6.51
1F1H	12	12	0.96286	4.04
3TOS	10	10	0.95989	3.03
5NFR	4	16	0.96839	1.31
7AJP	3	12	0.88204	0.9
6SQR	12	12	0.49366	4.72
1X9F	12	12	0.33571	9.95
1IWA	16	16	0.87242	6.89
2C41	4	12	0.55786	4.34
3JVO	13	13	0.43974	7.41
4C2M	15	15	0.66036	7.89
2FKD	6	14	0.44082	5.39
3DTD	6	12	0.42351	6.7
6OVH	3	12	0.46845	4.85
6YBQ	8	12	0.41483	9.83
6UIW	9	11	0.62124	9.85
1N8J	10	10	0.90186	4.62
6N3P	12	12	0.79804	4.24
3ZQM	9	10	0.6694	3.89
4F4S	10	10	0.90729	3.26
3BFJ	10	10	0.95703	3.9
1NGK	3	12	0.41283	4.01
1NLX	3	14	0.35434	4.16
6LNI	10	10	0.17964	7.76
1A8R	10	10	0.99243	1.27
4RDQ	15	15	0.50505	5.86
6Z1F	22	22	0.31114	15.4
6S5L	3	12	0.38692	4.85
6WBN	7	14	0.83227	4.84
1TR0	4	12	0.44353	2.71
1Q95	12	12	0.5789	6.98
3LAY	10	10	0.36606	6.32
1QAW	11	11	0.77082	5.02
1IJG	12	12	0.58103	9.91
5LK5	3	10	0.43839	5.81
6QSU	13	24	0.32433	5.73
6MRT	5	12	0.35793	7.52
1KYO	23	23	0.36823	10.33
3ZNU	8	10	0.8264	4.57
1DW9	10	10	0.94367	3.11
1IRU	28	28	0.30859	15.61
1D0I	3	12	0.96304	0.67
6QLV	12	12	0.96247	2.96
5F2Q	4	10	0.44909	6.31
5B04	10	10	0.63709	8.5
3ZIA	10	10	0.48532	10.65
6Z16	14	14	0.66166	11.17
5BSE	10	10	0.99645	0.93
4K2J	10	10	0.71243	6.86
1IS7	15	20	0.47775	9.72

## Sheet: FD_GUIDED_DIMER_MMSCORES
ID	nchains_in_model	nchains_in_native	TMscore	RMSD
3ZK1	11	11	0.91623	3.41
6OFG	2	18	0.51394	2.79
1G63	3	12	0.90478	1.35
1PCQ	13	21	0.28585	11.39
2DD4	3	12	0.7492	3.82
6ZEE	2	12	0.81282	1.5
2BX9	2	12	0.51096	2.77
2DJW	2	10	0.85532	0.67
6W6M	3	14	0.62731	5.28
5K2M	3	14	0.98598	1.05
1M3U	2	10	0.98622	0.66
5OVS	7	14	0.91609	1.02
4EJ0	3	10	0.90012	3.01
2GRE	2	12	0.86409	1.02
1M5Q	6	14	0.57668	6.87
1BCF	2	24	0.99027	0.68
6RDB	2	20	0.57145	0.84
2NV2	12	24	0.91564	2.06
4IC1	2	10	0.94995	1.29
6M3X	2	24	0.95566	1.94
2QJG	2	10	0.94023	1.83
7JKC	6	12	0.16686	4.11
6KWY	23	29	0.66386	11.25
1TH7	7	14	0.84651	2.88
3N99	2	10	0.96832	1.06
5CW7	5	16	0.36629	4.46
2V5H	9	12	0.47415	10.4
6E7D	3	12	0.67661	3.11
4BHU	2	10	0.50455	3.28
2EWC	3	12	0.89817	1.34
6RKE	2	12	0.92289	2.54
2BL2	10	10	0.93718	2.92
6RD7	8	18	0.22224	7.84
1X0P	2	10	0.97677	1.02
1JYM	2	10	0.56008	4
6ZKB	15	29	0.47492	10.07
5J09	2	10	0.34414	2.48
1TYF	2	14	0.92995	1.22
6X04	2	12	0.85356	1.72
3R90	2	12	0.48272	1.28
6MST	2	12	0.24937	4.77
6RO0	4	12	0.3832	7.54
3M1A	2	10	0.94366	1.73
2G9T	2	12	0.4448	3.81
6ESQ	12	12	0.91293	5.49
2WYR	2	12	0.9748	0.71
2VYC	2	10	0.97488	2.16
6GRJ	2	10	0.4769	5.35
6ZK9	11	18	0.70497	6.93
1RBL	4	16	0.97425	1.9
3K6C	2	10	0.90498	1.1
7JJP	8	12	0.21714	10.54
3A2C	2	12	0.43956	3.52
5AA5	4	12	0.82114	5.58
3OOQ	2	10	0.93663	0.73
6PYT	13	24	0.38339	7.68
7JQZ	2	10	0.92285	1.45
6SDZ	2	11	0.1548	5.87
3MQ7	2	12	0.66243	2.81
5N5E	2	10	0.96389	0.82
5ODC	12	12	0.90208	6.09
6UWR	7	14	0.78306	6.69
1I50	6	10	0.75506	6.72
5JYX	5	10	0.83682	3.15
1AVO	14	14	0.93794	3.29
1GH0	2	12	0.8881	2.37
6KRB	2	12	0.58509	3.68
6FWH	5	24	0.68598	5.51
6OSJ	2	10	0.16915	5.8
7C4J	8	12	0.10988	9.99
1X0R	2	10	0.94911	1.31
3M0W	2	10	0.87247	1.36
2X2V	13	13	0.97558	1.63
2VYR	4	12	0.38229	5.34
1S3Q	2	24	0.88698	0.59
2V18	3	12	0.9219	1.52
1DPS	2	12	0.91712	0.5
2OBX	3	10	0.92612	1.02
1Z6O	2	24	0.97751	1.21
5T11	2	12	0.84226	0.8
2D3A	4	10	0.97971	1.34
6G94	6	10	0.54456	7.34
2A3W	5	10	0.98447	1.35
7CGE	11	12	0.77855	5.21
2P1B	5	10	0.78917	1.76
1HKX	2	14	0.89128	1.94
2V7Q	7	10	0.79166	6.43
1KB9	9	11	0.72895	6.67
1BHC	2	10	0.56369	3.18
5TRM	4	24	0.29448	4.55
6NHT	24	24	0.16591	12.9
5XPB	10	10	0.76707	5.78
7JZ2	4	12	0.87835	1.46
1L0L	8	11	0.79253	6.76
1L6W	6	10	0.72158	5.33
1G0U	9	28	0.84925	4.31
6JCV	2	12	0.96207	1.2
6SSI	4	10	0.82832	3.58
3TXQ	5	11	0.94666	1.91
1VF7	13	13	0.35652	9.28
3BJQ	3	10	0.72029	5.58
2YMD	5	10	0.96722	2.2
3FP9	5	12	0.85948	2.52
1KP8	2	14	0.76338	5.43
3ONR	3	12	0.65074	3.94
6J0B	18	24	0.37631	12.73
2E6G	2	12	0.82867	3.22
4RSU	3	12	0.85266	2.1
1Q5Q	12	14	0.6174	9.25
1H2I	11	11	0.64724	9.25
3VG8	2	20	0.73599	2.8
4RAP	2	12	0.93773	1.09
1VDM	2	12	0.91971	1.69
1MFR	2	24	0.96827	0.4
5JQL	2	12	0.73239	1.31
1YKK	2	24	0.96359	1.29
3KIF	2	10	0.53227	3.12
5UK3	2	10	0.77221	1.19
2WCV	2	10	0.97263	0.98
3U6X	6	12	0.27303	7.01
1RVV	4	30	0.98919	0.91
4JPN	10	10	0.57561	6.02
1F1H	2	12	0.99176	0.96
3TOS	2	10	0.93047	1.3
5NFR	2	16	0.94967	1.72
7AJP	2	12	0.62697	4.93
6SQR	4	12	0.45007	4.45
1X9F	2	12	0.96352	1.05
1IWA	7	16	0.80723	4.31
2C41	2	12	0.94018	1.84
3JVO	13	13	0.8466	5.09
6LQH	10	18	0.48152	4.34
4C2M	6	15	0.87543	4.38
2FKD	2	14	0.96466	1.19
3DTD	2	12	0.8017	1.08
6OVH	2	12	0.56778	3.55
6YBQ	4	12	0.57926	3.43
6UIW	11	11	0.76374	8.98
1N8J	2	10	0.99454	0.52
6N3P	4	12	0.76571	3.55
3ZQM	10	10	0.44896	6.04
4F4S	2	10	0.9558	0.64
3BFJ	2	10	0.9692	1.32
1NGK	2	12	0.60748	3.96
3HHW	10	20	0.67392	8.39
1NLX	2	14	0.55564	3.87
6LNI	2	10	0.0969	6.1
1A8R	2	10	0.98433	1.05
4RDQ	2	15	0.88343	1.25
6Z1F	6	22	0.65634	4.69
6S5L	2	12	0.78169	2.77
6WBN	7	14	0.75765	5.7
7NRQ	6	10	0.04967	8.04
1TR0	2	12	0.92668	1.39
1Q95	11	12	0.71673	8.3
3LAY	2	10	0.44972	0.7
1QAW	2	11	0.91396	0.66
1IJG	12	12	0.52076	9.61
5LK5	2	10	0.51835	3.44
6QSU	6	24	0.98608	1.77
3OJ5	2	24	0.82076	0.78
6MRT	6	12	0.36947	8.52
1KYO	10	23	0.55801	9.66
3ZNU	2	10	0.96718	0.97
1DW9	2	10	0.92858	1.47
1IRU	25	28	0.71404	11.13
1D0I	2	12	0.94226	1.23
6QLV	2	12	0.8448	0.65
5F2Q	2	10	0.56974	3.26
5B04	2	10	0.90634	1.61
3ZIA	5	10	0.77063	6.21
6Z16	6	14	0.64332	7.23
5BSE	2	10	0.95926	1.15
4K2J	2	10	0.93972	1.71
1IS7	13	20	0.52948	8.05

## Sheet: FD_GUIDED_TRIMER_MMSCORES
ID	nchains_in_model	nchains_in_native	TMscore	RMSD
3ZK1	11	11	0.92332	3.24
6OFG	3	18	0.51574	4.07
1G63	3	12	0.90592	1.37
1PCQ	14	21	0.61687	10.61
2DD4	12	12	0.55029	6.58
6ZEE	8	12	0.27998	7.69
2BX9	3	12	0.82966	2.2
2DJW	9	10	0.78587	3.22
6W6M	12	14	0.60025	9.76
5K2M	6	14	0.96929	2.01
1M3U	10	10	0.89427	5.79
5OVS	14	14	0.99488	1.1
4EJ0	6	10	0.58921	8.07
2GRE	12	12	0.96268	3.47
1M5Q	6	14	0.68554	6.02
1BCF	2	24	0.8961	2.28
6RDB	19	20	0.44404	8.74
2NV2	12	24	0.91907	1.79
4IC1	10	10	0.92151	4.23
6M3X	3	24	0.64526	5.81
2QJG	9	10	0.95193	2.56
7JKC	12	12	0.44102	7.19
6KWY	27	29	0.56086	10.96
1TH7	5	14	0.78456	3.6
3N99	10	10	0.78181	6.45
5CW7	6	16	0.48388	4.01
2V5H	12	12	0.63853	8.21
6E7D	6	12	0.37863	5.01
4BHU	3	10	0.42685	4.82
2EWC	3	12	0.90559	1.12
6RKE	8	12	0.53331	7.26
2BL2	10	10	0.95065	2.79
6RD7	18	18	0.23012	11.19
1X0P	8	10	0.94594	2.21
1JYM	5	10	0.32858	7.52
6ZKB	26	29	0.28599	12.73
5J09	10	10	0.37526	9.3
1TYF	7	14	0.88958	3.14
6X04	6	12	0.39709	7.52
3R90	3	12	0.32339	1.27
6MST	4	12	0.25749	6.18
6RO0	12	12	0.32558	9.38
3M1A	4	10	0.53113	5.15
2G9T	12	12	0.20212	10.45
6ESQ	12	12	0.91451	5.54
2WYR	10	12	0.94009	3.52
2VYC	2	10	0.96257	2.81
6GRJ	4	10	0.42325	8.1
6ZK9	16	18	0.46362	6.75
1RBL	16	16	0.98499	2.59
3K6C	10	10	0.79607	4.07
7JJP	12	12	0.43918	9.88
3A2C	8	12	0.23864	11.04
5AA5	4	12	0.59334	6.26
3OOQ	3	10	0.50748	7.43
6PYT	18	24	0.27261	8.45
7JQZ	7	10	0.64777	7.24
6SDZ	4	11	0.16717	7.58
3MQ7	3	12	0.51037	2.36
5N5E	9	10	0.88	4.07
5ODC	12	12	0.85962	6.67
6UWR	7	14	0.747	6.56
1I50	7	10	0.47681	9.48
5JYX	6	10	0.45511	6.05
1AVO	14	14	0.94463	2.96
1GH0	8	12	0.26363	10.37
6KRB	4	12	0.44477	5.66
6FWH	3	24	0.98269	0.73
6OSJ	10	10	0.27103	7.71
7C4J	9	12	0.10516	9.87
1X0R	10	10	0.92155	4.52
3M0W	2	10	0.8743	1.36
2X2V	13	13	0.96968	1.81
2VYR	9	12	0.2045	8.82
1S3Q	6	24	0.64709	3.51
2V18	3	12	0.97664	0.51
1DPS	12	12	0.97536	2.15
2OBX	5	10	0.91991	1.33
1Z6O	24	24	0.87165	6.83
5T11	4	12	0.84206	0.87
2D3A	5	10	0.97298	1.84
6G94	10	10	0.37745	11.11
2A3W	5	10	0.99476	0.77
7CGE	12	12	0.8388	5.68
2P1B	5	10	0.80075	1.35
1HKX	14	14	0.75983	7.46
2V7Q	9	10	0.84952	5.74
1KB9	9	11	0.73754	7.19
1BHC	3	10	0.4073	3.55
5TRM	18	24	0.24932	13.47
6NHT	21	24	0.20204	11.12
5XPB	10	10	0.87515	3.97
7JZ2	10	12	0.39136	5.98
1L0L	11	11	0.75349	5.71
1L6W	10	10	0.51482	8.24
1G0U	9	28	0.90077	4.51
6JCV	2	12	0.96127	1.23
6SSI	5	10	0.90045	3.42
3TXQ	10	11	0.9567	2.08
1VF7	13	13	0.37092	8.98
3BJQ	5	10	0.63007	8.35
2YMD	5	10	0.97068	2.11
3FP9	6	12	0.86006	2.93
1KP8	7	14	0.6289	10.62
3ONR	3	12	0.92495	1.37
6J0B	24	24	0.15549	10.61
2E6G	4	12	0.76038	5.22
4RSU	4	12	0.82243	2.44
1Q5Q	13	14	0.67505	6.84
1H2I	11	11	0.54966	8.02
3VG8	2	20	0.73489	2.86
4RAP	2	12	0.9167	1.97
1VDM	4	12	0.68893	5.58
1MFR	24	24	0.98913	1.9
5JQL	4	12	0.38575	2.96
1YKK	17	24	0.27293	9.04
3KIF	3	10	0.60515	3.94
5UK3	10	10	0.51165	8.11
2WCV	10	10	0.95009	2.85
3U6X	12	12	0.26047	5.17
1RVV	5	30	0.98114	1.34
4JPN	10	10	0.45723	6.85
1F1H	12	12	0.89266	7.54
3TOS	10	10	0.7948	7.3
5NFR	3	16	0.40881	6.24
7AJP	3	12	0.88241	0.9
6SQR	7	12	0.62933	4.22
1X9F	7	12	0.48061	5.1
1IWA	14	16	0.92386	4.23
2C41	9	12	0.82442	5.69
3JVO	13	13	0.87884	4.52
6LQH	18	18	0.29618	11.27
4C2M	7	15	0.85358	5.13
2FKD	14	14	0.77583	5.86
3DTD	6	12	0.42785	6.48
6OVH	3	12	0.43985	4.41
6YBQ	4	12	0.577	3.4
6UIW	9	11	0.65019	9.58
1N8J	10	10	0.84878	6.04
6N3P	12	12	0.90065	4.36
3ZQM	7	10	0.45761	7.04
4F4S	10	10	0.95705	2.06
3BFJ	2	10	0.96793	1.37
1NGK	3	12	0.45374	4.89
3HHW	20	20	0.41374	13.25
1NLX	3	14	0.41606	5.58
1A8R	10	10	0.98517	1.8
4RDQ	5	15	0.80477	4.97
6Z1F	6	22	0.81845	5.5
6S5L	11	12	0.27445	8.81
6WBN	7	14	0.81792	5.49
7NRQ	10	10	0.17532	8.08
1TR0	12	12	0.22337	9.87
1Q95	12	12	0.70593	8.01
3LAY	9	10	0.17285	7.15
1QAW	11	11	0.95755	1.66
1IJG	12	12	0.7724	8.7
5LK5	3	10	0.46692	5.69
6QSU	6	24	0.9883	1.6
3OJ5	21	24	0.78181	4.51
6MRT	5	12	0.3605	8.31
1KYO	18	23	0.63453	7.93
3ZNU	9	10	0.89251	3.52
1DW9	10	10	0.92984	3.55
1IRU	27	28	0.72334	9.32
1D0I	3	12	0.96367	0.64
6QLV	11	12	0.61889	7.69
5F2Q	3	10	0.40433	4.42
5B04	10	10	0.85842	7.33
3ZIA	8	10	0.86899	5.37
6Z16	14	14	0.75662	9.11
5BSE	10	10	0.93445	4.19
4K2J	8	10	0.25877	9.69
1IS7	18	20	0.49573	6.69

[truncated: 11 more sheets: FD_ALL_TRIMER_MMSCORES, HADDOCK_MMSCORES, MODELLED_COMPLEXES, META, FD_GUIDED_TRIMER_NEFFS, AFM_2_9_MMSCORES, FD_ALL_TRIMER_MMSCORES_4_9, FD_GUIDED_TRIMER_CS, FD_ALL_TRIMER_CS, FD_GUIDED_TRIMER_SUBCOMPONENT_M, AFM_MCTS_RUNTIMES]
